# Supplementary material for: catena-Poly[[tetra­aqua-μ-aqua-bis­(μ4-pyrimidine-2-carboxyl­ato)tetra­lithium] dichloride]
Source: Acta Crystallogr Sect E Struct Rep Online. 2012 Oct 20;68(Pt 11):m1369–70. doi: 10.1107/S1600536812041955 (PMC3515122; doi:10.1107/S1600536812041955)
Supplement: Supplementary file 1 [file e-68-m1369-sup1.cif]

##############################################################################
#                                                                            #
# This CIF contains the data in a paper accepted for publication in          #
# Acta Crystallographica Section E. It conforms to the requirements of       #
# Notes for Authors for Acta Crystallographica Section E, and has been       #
# peer reviewed under the auspices of the IUCr Commission on Journals.       #
#                                                                            #
# Full details of the Crystallographic Information File format               #
# are given in the paper "The Crystallographic Information File (CIF):       #
# a New Standard Archive File for Crystallography" by S. R. Hall, F. H.      #
# Allen and I. D. Brown [Acta Cryst. (1991), A47, 655-685].                  #
#                                                                            #
# The current version of the core CIF dictionary is obtainable from          #
# ftp://ftp.iucr.org/pub/cif_core.dic.                                       #
#                                                                            #
# Software is freely available for graphical display of the structure(s)     #
# in this CIF. For information consult the CIF software page                 #
# http://www.iucr.org/resources/cif/software.                                #
#                                                                            #
# This file may be used for bona fide research purposes within the           #
# scientific community so long as proper attribution is given to the journal # 
# article from which it was obtained.                                        #
#                                                                            #
##############################################################################
data_I
_audit_creation_method     SHELXL-97
_chemical_name_systematic
;
<i>catena</i>-Poly[[tetraaqua-\m-aqua-bis(\m~4~-pyrimidine-2-\
carboxylato)tetralithium] dichloride]
;
_chemical_name_common     ?
_chemical_formula_moiety     'C10 H16 Li4 N4 O9, 2(Cl)'
_chemical_formula_sum     'C10 H16 Cl2 Li4 N4 O9'
_chemical_formula_iupac     '[Li4 (C5 H3 N2 O2)2 (H2 O)5] Cl2'
_chemical_formula_weight     434.93
_chemical_melting_point     ?
_symmetry_cell_setting     monoclinic
_symmetry_space_group_name_H-M     'C 2/c'
_symmetry_space_group_name_Hall     '-C 2yc'
loop_
    _symmetry_equiv_pos_as_xyz
    'x, y, z'
    '-x, y, -z+1/2'
    'x+1/2, y+1/2, z'
    '-x+1/2, y+1/2, -z+1/2'
    '-x, -y, -z'
    'x, -y, z-1/2'
    '-x+1/2, -y+1/2, -z'
    'x+1/2, -y+1/2, z-1/2'
_cell_length_a     22.084(4)
_cell_length_b     8.0773(16)
_cell_length_c     10.814(2)
_cell_angle_alpha     90.00
_cell_angle_beta     94.08(3)
_cell_angle_gamma     90.00
_cell_volume     1924.1(7)
_cell_formula_units_Z     4
_cell_measurement_reflns_used     25
_cell_measurement_theta_min     6
_cell_measurement_theta_max     15
_cell_measurement_temperature     293(2)
_exptl_crystal_description     block
_exptl_crystal_colour     colourless
_exptl_crystal_size_max     0.371
_exptl_crystal_size_mid     0.244
_exptl_crystal_size_min     0.178
_exptl_crystal_density_diffrn     1.501
_exptl_crystal_density_meas     ?
_exptl_crystal_density_method     'not measured'
_exptl_crystal_F_000     888
_exptl_absorpt_coefficient_mu     0.387
_exptl_absorpt_correction_type     analytical
_exptl_absorpt_process_details
                               '(<i>CrysAlis RED</i>; Oxford Diffraction, 2008)'
_exptl_absorpt_correction_T_min     0.91687
_exptl_absorpt_correction_T_max     0.93493
_exptl_special_details     ?
_diffrn_ambient_temperature     293(2)
_diffrn_radiation_type     MoK\a
_diffrn_radiation_wavelength     0.71073
_diffrn_radiation_source     'fine-focus sealed tube'
_diffrn_radiation_monochromator     graphite
_diffrn_measurement_device_type     'Kuma KM4 four-circle diffractometer'
_diffrn_measurement_method     'profile data from \w/2\q scans'
_diffrn_detector_area_resol_mean     ?
_diffrn_reflns_number     2964
_diffrn_reflns_av_R_equivalents     0.0294
_diffrn_reflns_av_sigmaI/netI     0.0334
_diffrn_reflns_theta_min     1.85
_diffrn_reflns_theta_max     30.08
_diffrn_reflns_theta_full     30.08
_diffrn_measured_fraction_theta_max     0.996
_diffrn_measured_fraction_theta_full     0.996
_diffrn_reflns_limit_h_min     -31
_diffrn_reflns_limit_h_max     31
_diffrn_reflns_limit_k_min     -11
_diffrn_reflns_limit_k_max     0
_diffrn_reflns_limit_l_min     0
_diffrn_reflns_limit_l_max     15
_diffrn_standards_number     3
_diffrn_standards_interval_count     200
_diffrn_standards_interval_time     ?
_diffrn_standards_decay_%     2.34
_refine_special_details
;
Refinement of <i>F</i>^2^ against ALL reflections. The weighted <i>R</i>-factor
<i>wR</i> and goodness of fit <i>S</i> are based on <i>F</i>^2^, conventional
<i>R</i>-factors <i>R</i> are based on <i>F</i>, with <i>F</i> set to zero for
negative <i>F</i>^2^. The threshold expression of <i>F</i>^2^ >
\s(<i>F</i>^2^) is used only for calculating <i>R</i>-factors(gt) <i>etc</i>.
and is not relevant to the choice of reflections for refinement.
<i>R</i>-factors based on <i>F</i>^2^ are statistically about twice as large
as those based on <i>F</i>, and <i>R</i>- factors based on ALL data will be
even larger.
;
_reflns_number_total     2819
_reflns_number_gt     1781
_reflns_threshold_expression     I>2\s(I)
_refine_ls_structure_factor_coef     Fsqd
_refine_ls_matrix_type     full
_refine_ls_R_factor_all     0.0873
_refine_ls_R_factor_gt     0.0435
_refine_ls_wR_factor_gt     0.1254
_refine_ls_wR_factor_ref     0.1467
_refine_ls_goodness_of_fit_ref     1.018
_refine_ls_restrained_S_all     1.021
_refine_ls_number_reflns     2819
_refine_ls_number_parameters     152
_refine_ls_number_restraints     4
_refine_ls_hydrogen_treatment     mixed
_refine_ls_weighting_scheme     calc
_refine_ls_weighting_details
         'calc w=1/[\s^2^(Fo^2^)+(0.0879P)^2^+1.2478P] where P=(Fo^2^+2Fc^2^)/3'
_atom_sites_solution_hydrogens     geom
_atom_sites_solution_primary     direct
_atom_sites_solution_secondary     difmap
_refine_ls_shift/su_max     0.004
_refine_ls_shift/su_mean     0.000
_refine_diff_density_max     0.505
_refine_diff_density_min     -0.356
_refine_ls_extinction_method     none
_refine_ls_extinction_coef     ?
loop_
    _atom_type_symbol
    _atom_type_description
    _atom_type_scat_dispersion_real
    _atom_type_scat_dispersion_imag
    _atom_type_scat_source
    'C' 'C' 0.0033 0.0016
                         'International Tables Vol C Tables 4.2.6.8 and 6.1.1.4'
    'H' 'H' 0.0000 0.0000
                         'International Tables Vol C Tables 4.2.6.8 and 6.1.1.4'
    'Li' 'Li' -0.0003 0.0001
                         'International Tables Vol C Tables 4.2.6.8 and 6.1.1.4'
    'N' 'N' 0.0061 0.0033
                         'International Tables Vol C Tables 4.2.6.8 and 6.1.1.4'
    'O' 'O' 0.0106 0.0060
                         'International Tables Vol C Tables 4.2.6.8 and 6.1.1.4'
    'Cl' 'Cl' 0.1484 0.1585
                         'International Tables Vol C Tables 4.2.6.8 and 6.1.1.4'
_computing_data_collection     'KM-4 Software (Kuma, 1996)'
_computing_cell_refinement     'KM-4 Software (Kuma, 1996)'
_computing_data_reduction     'DATAPROC (Kuma, 2001)'
_computing_structure_solution     'SHELXS97 (Sheldrick, 2008)'
_computing_structure_refinement     'SHELXL97 (Sheldrick, 2008)'
_computing_molecular_graphics     'SHELXTL (Sheldrick, 2008)'
_computing_publication_material     'SHELXTL (Sheldrick, 2008)'
loop_
    _atom_site_type_symbol
    _atom_site_label
    _atom_site_fract_x
    _atom_site_fract_y
    _atom_site_fract_z
    _atom_site_U_iso_or_equiv
    _atom_site_adp_type
    _atom_site_calc_flag
    _atom_site_refinement_flags
    _atom_site_occupancy
    _atom_site_symmetry_multiplicity
    _atom_site_disorder_assembly
    _atom_site_disorder_group
    O O1 0.08301(6) 0.92604(19) 0.37614(11) 0.0321(3) Uani d . 1 1 . .
    O O2 0.08768(6) 0.96441(19) 0.17202(11) 0.0319(3) Uani d . 1 1 . .
    N N3 0.20103(7) 1.0854(2) 0.20733(13) 0.0277(3) Uani d . 1 1 . .
    N N1 0.19897(7) 1.0170(2) 0.42115(13) 0.0277(3) Uani d . 1 1 . .
    C C6 0.25599(9) 1.0720(3) 0.43984(17) 0.0326(4) Uani d . 1 1 . .
    H H6 0.2752 1.0657 0.5191 0.039 Uiso calc R 1 1 . .
    C C2 0.17410(7) 1.0274(2) 0.30494(14) 0.0232(3) Uani d . 1 1 . .
    C C4 0.25768(9) 1.1411(3) 0.22901(18) 0.0332(4) Uani d . 1 1 . .
    H H4 0.2778 1.1836 0.1634 0.040 Uiso calc R 1 1 . .
    C C5 0.28729(9) 1.1378(3) 0.3457(2) 0.0353(4) Uani d . 1 1 . .
    H H5 0.3266 1.1781 0.3601 0.042 Uiso calc R 1 1 . .
    Li Li1 0.13426(15) 0.9162(5) 0.5437(3) 0.0323(7) Uani d . 1 1 . .
    O O3 0.11355(9) 0.6795(2) 0.56747(16) 0.0469(4) Uani d . 1 1 . .
    C C7 0.10916(8) 0.9673(2) 0.28238(14) 0.0239(3) Uani d . 1 1 . .
    O O21 0.0000 0.6868(4) 0.2500 0.0527(6) Uani d S 1 2 . .
    Li Li2 -0.00573(17) 0.8841(8) 0.3807(4) 0.0590(13) Uani d D 1 1 . .
    Cl Cl1 0.10829(3) 0.57231(8) 0.84542(5) 0.04391(17) Uani d . 1 1 . .
    H H211 -0.0286(13) 0.622(4) 0.230(3) 0.064(10) Uiso d . 1 1 . .
    H H32 0.1130(18) 0.599(5) 0.515(4) 0.086(12) Uiso d . 1 1 . .
    H H31 0.1170(14) 0.627(4) 0.634(3) 0.065(9) Uiso d . 1 1 . .
    O O22 -0.00669(8) 0.8066(3) 0.54795(18) 0.0618(6) Uani d D 1 1 . .
    H H221 -0.0386(10) 0.754(4) 0.570(3) 0.075(10) Uiso d D 1 1 . .
    H H222 0.0166(14) 0.717(4) 0.555(3) 0.120(17) Uiso d D 1 1 . .
loop_
    _atom_site_aniso_label
    _atom_site_aniso_U_11
    _atom_site_aniso_U_22
    _atom_site_aniso_U_33
    _atom_site_aniso_U_12
    _atom_site_aniso_U_13
    _atom_site_aniso_U_23
    O1 0.0302(6) 0.0478(8) 0.0185(6) -0.0032(6) 0.0031(5) 0.0039(5)
    O2 0.0313(6) 0.0472(8) 0.0164(5) -0.0051(6) -0.0040(4) 0.0036(5)
    N3 0.0316(7) 0.0335(8) 0.0181(6) -0.0022(6) 0.0028(5) 0.0009(6)
    N1 0.0312(7) 0.0352(8) 0.0165(6) -0.0006(6) -0.0012(5) 0.0012(6)
    C6 0.0330(8) 0.0390(10) 0.0245(8) -0.0006(8) -0.0062(6) -0.0016(7)
    C2 0.0291(8) 0.0258(8) 0.0148(6) 0.0024(6) 0.0012(5) 0.0000(6)
    C4 0.0354(9) 0.0361(10) 0.0289(9) -0.0051(8) 0.0075(7) 0.0008(7)
    C5 0.0289(9) 0.0392(10) 0.0373(10) -0.0036(8) -0.0006(7) -0.0014(8)
    Li1 0.0376(16) 0.0420(18) 0.0173(13) 0.0004(14) 0.0020(11) -0.0006(12)
    O3 0.0754(12) 0.0358(8) 0.0277(7) 0.0017(8) -0.0090(7) 0.0005(7)
    C7 0.0258(7) 0.0285(8) 0.0171(7) 0.0017(6) 0.0006(5) 0.0009(6)
    O21 0.0337(11) 0.0675(17) 0.0551(15) 0.000 -0.0086(10) 0.000
    Li2 0.0301(17) 0.116(4) 0.0305(18) 0.009(2) 0.0030(14) 0.018(2)
    Cl1 0.0420(3) 0.0553(3) 0.0345(3) -0.0001(2) 0.00346(19) 0.0087(2)
    O22 0.0349(8) 0.0967(16) 0.0550(11) 0.0101(10) 0.0123(7) 0.0338(11)
_geom_special_details
;
All e.s.d.'s (except the e.s.d. in the dihedral angle between two l.s. planes)
are estimated using the full covariance matrix. The cell e.s.d.'s are taken
into account individually in the estimation of e.s.d.'s in distances, angles
and torsion angles; correlations between e.s.d.'s in cell parameters are only
used when they are defined by crystal symmetry. An approximate (isotropic)
treatment of cell e.s.d.'s is used for estimating e.s.d.'s involving l.s.
planes.
;
loop_
    _geom_bond_atom_site_label_1
    _geom_bond_atom_site_label_2
    _geom_bond_site_symmetry_2
    _geom_bond_distance
    _geom_bond_publ_flag
    O1 C7 . 1.247(2) ?
    Li1 O1 . 2.069(3) y
    O2 C7 . 1.2528(19) ?
    O2 Li2 2 1.968(4) ?
    O2 Li1 6_575 2.029(4) ?
    N3 C2 . 1.333(2) ?
    N3 C4 . 1.335(2) ?
    N3 Li1 6_575 2.221(4) ?
    N1 C6 . 1.337(2) ?
    N1 C2 . 1.338(2) ?
    Li1 N1 . 2.175(4) y
    C6 C5 . 1.377(3) ?
    C6 H6 . 0.9300 ?
    C2 C7 . 1.517(2) ?
    C4 C5 . 1.379(3) ?
    C4 H4 . 0.9300 ?
    C5 H5 . 0.9300 ?
    Li1 O3 . 1.987(4) y
    Li1 O2 6_576 2.029(4) y
    Li1 N3 6_576 2.221(4) y
    Li1 Li2 5_576 3.414(6) ?
    O3 H32 . 0.86(4) ?
    O3 H31 . 0.83(4) ?
    Li2 O21 . 2.140(6) y
    O21 Li2 2 2.140(6) ?
    O21 H211 . 0.84(3) ?
    Li2 O22 . 1.915(4) y
    Li2 O2 2 1.968(4) y
    Li2 O1 . 1.993(4) y
    Li2 O22 5_576 2.623(7) ?
    Li2 Li2 2 2.856(8) ?
    Li2 Li2 5_576 3.183(11) ?
    Li2 Li1 5_576 3.414(6) ?
    Li2 H222 . 2.343(18) ?
    O22 Li2 5_576 2.623(7) ?
    O22 H221 . 0.868(18) ?
    O22 H222 . 0.891(18) ?
loop_
    _geom_angle_atom_site_label_1
    _geom_angle_atom_site_label_2
    _geom_angle_atom_site_label_3
    _geom_angle_site_symmetry_1
    _geom_angle_site_symmetry_3
    _geom_angle
    _geom_angle_publ_flag
    C7 O1 Li2 . . 125.36(16) ?
    C7 O1 Li1 . . 117.79(15) ?
    Li2 O1 Li1 . . 116.70(16) ?
    C7 O2 Li2 . 2 124.07(17) ?
    C7 O2 Li1 . 6_575 117.82(15) ?
    Li2 O2 Li1 2 6_575 117.32(18) ?
    C2 N3 C4 . . 116.42(15) ?
    C2 N3 Li1 . 6_575 108.69(14) ?
    C4 N3 Li1 . 6_575 134.65(15) ?
    C6 N1 C2 . . 116.14(15) ?
    C6 N1 Li1 . . 133.22(14) ?
    C2 N1 Li1 . . 110.62(14) ?
    N1 C6 C5 . . 122.22(17) ?
    N1 C6 H6 . . 118.9 ?
    C5 C6 H6 . . 118.9 ?
    N3 C2 N1 . . 126.11(16) ?
    N3 C2 C7 . . 117.06(14) ?
    N1 C2 C7 . . 116.82(15) ?
    N3 C4 C5 . . 122.10(17) ?
    N3 C4 H4 . . 119.0 ?
    C5 C4 H4 . . 119.0 ?
    C6 C5 C4 . . 116.98(18) ?
    C6 C5 H5 . . 121.5 ?
    C4 C5 H5 . . 121.5 ?
    O3 Li1 O2 . 6_576 103.68(16) ?
    O3 Li1 O1 . . 91.92(15) ?
    O2 Li1 O1 6_576 . 107.96(16) ?
    O3 Li1 N1 . . 127.32(18) ?
    O2 Li1 N1 6_576 . 128.74(19) ?
    O1 Li1 N1 . . 78.11(12) ?
    O3 Li1 N3 . 6_576 92.14(15) ?
    O2 Li1 N3 6_576 6_576 78.36(12) ?
    O1 Li1 N3 . 6_576 171.42(18) ?
    N1 Li1 N3 . 6_576 93.42(14) ?
    O3 Li1 Li2 . 5_576 102.75(17) ?
    O2 Li1 Li2 6_576 5_576 30.81(10) ?
    O1 Li1 Li2 . 5_576 77.24(13) ?
    N1 Li1 Li2 . 5_576 124.23(17) ?
    N3 Li1 Li2 6_576 5_576 109.16(14) ?
    Li1 O3 H32 . . 129(3) ?
    Li1 O3 H31 . . 126(2) ?
    H32 O3 H31 . . 101(3) ?
    O1 C7 O2 . . 127.12(16) ?
    O1 C7 C2 . . 116.22(14) ?
    O2 C7 C2 . . 116.65(15) ?
    Li2 O21 Li2 . 2 83.7(3) ?
    Li2 O21 H211 . . 124(2) ?
    Li2 O21 H211 2 . 112(2) ?
    O22 Li2 O2 . 2 108.02(19) ?
    O22 Li2 O1 . . 98.98(19) ?
    O2 Li2 O1 2 . 145.3(3) ?
    O22 Li2 O21 . . 112.7(3) ?
    O2 Li2 O21 2 . 98.6(2) ?
    O1 Li2 O21 . . 90.32(18) ?
    O22 Li2 O22 . 5_576 92.4(2) ?
    O2 Li2 O22 2 5_576 81.1(2) ?
    O1 Li2 O22 . 5_576 76.29(19) ?
    O21 Li2 O22 . 5_576 153.3(2) ?
    O22 Li2 Li2 . 2 160.4(2) ?
    O2 Li2 Li2 2 2 81.81(19) ?
    O1 Li2 Li2 . 2 79.56(18) ?
    O21 Li2 Li2 . 2 48.13(14) ?
    O22 Li2 Li2 5_576 2 106.04(10) ?
    O22 Li2 Li2 . 5_576 55.42(15) ?
    O2 Li2 Li2 2 5_576 93.4(2) ?
    O1 Li2 Li2 . 5_576 84.2(2) ?
    O21 Li2 Li2 . 5_576 165.6(3) ?
    O22 Li2 Li2 5_576 5_576 36.95(15) ?
    Li2 Li2 Li2 2 5_576 142.6(2) ?
    O22 Li2 Li1 . 5_576 82.13(16) ?
    O2 Li2 Li1 2 5_576 31.87(10) ?
    O1 Li2 Li1 . 5_576 139.6(3) ?
    O21 Li2 Li1 . 5_576 126.81(17) ?
    O22 Li2 Li1 5_576 5_576 63.32(13) ?
    Li2 Li2 Li1 2 5_576 111.75(17) ?
    Li2 Li2 Li1 5_576 5_576 63.10(15) ?
    O22 Li2 H222 . . 21.2(6) ?
    O2 Li2 H222 2 . 124.0(7) ?
    O1 Li2 H222 . . 88.1(8) ?
    O21 Li2 H222 . . 94.7(9) ?
    O22 Li2 H222 5_576 . 107.6(10) ?
    Li2 Li2 H222 2 . 140.1(7) ?
    Li2 Li2 H222 5_576 . 71.8(9) ?
    Li1 Li2 H222 5_576 . 102.2(6) ?
    Li2 O22 Li2 . 5_576 87.6(2) ?
    Li2 O22 H221 . . 119(2) ?
    Li2 O22 H221 5_576 . 117(2) ?
    Li2 O22 H222 . . 107.6(17) ?
    Li2 O22 H222 5_576 . 135(3) ?
    H221 O22 H222 . . 93(2) ?
loop_
    _geom_hbond_atom_site_label_D
    _geom_hbond_atom_site_label_H
    _geom_hbond_atom_site_label_A
    _geom_hbond_site_symmetry_A
    _geom_hbond_distance_DH
    _geom_hbond_distance_HA
    _geom_hbond_distance_DA
    _geom_hbond_angle_DHA
    O22 H222 O3 . 0.891(18) 2.16(3) 2.841(3) 133(3)
    O22 H221 Cl1 2_556 0.868(18) 2.36(2) 3.212(2) 167(3)
    O3 H31 Cl1 . 0.83(4) 2.35(4) 3.1381(19) 158(3)
    O3 H32 Cl1 6_565 0.86(4) 2.29(4) 3.1429(19) 168(4)
    O21 H211 Cl1 5_566 0.84(3) 2.45(3) 3.288(2) 175(3)
data_global
_journal_date_recd_electronic     2012-09-27
_journal_date_accepted     2012-10-07
_journal_name_full     'Acta Crystallographica, Section E'
_journal_year     2012
_journal_volume     68
_journal_issue     11
_journal_page_first     em1369
_journal_page_last     em1370
_journal_paper_category     QM
_journal_paper_doi     10.1107/S1600536812041955
_journal_coeditor_code     QM2084
_publ_contact_author_name     'Janusz Leciejewicz'
_publ_contact_author_address
;
Institute of Nuclear of Chemistry and Technology
ul. Dorodna 16
03-195 Warszawa
Poland
;
_publ_contact_author_email     'j.leciejewicz@ichtj.waw.pl'
_publ_contact_author_fax
;
48 22 811 1917
;
_publ_contact_author_phone
;
48 22 504 1121
;
_publ_section_title
;\
<i>catena</i>-Poly[[tetraaqua-\m-aqua-bis(\m~4~-pyrimidine-2-carboxylato)\
tetralithium] dichloride]
;
loop_
    _publ_author_name
    _publ_author_address
    'Wojciech Starosta'
;
Institute of Nuclear Chemistry and Technology
ul.Dorodna 16
03-195 Warszawa
Poland
;
    'Janusz Leciejewicz'
;
Institute of Nuclear Chemistry and Technology
ul.Dorodna 16
03-195 Warszawa
Poland
;
