# Supplementary material for: catena-Poly[[tetra­aqua-μ-aqua-bis­(μ4-pyrimidine-2-carboxyl­ato)tetra­lithium] dichloride]
Source: Acta Crystallogr Sect E Struct Rep Online. 2012 Oct 20;68(Pt 11):m1369–70. doi: 10.1107/S1600536812041955 (PMC3515122; doi:10.1107/S1600536812041955)
Supplement: Supplementary file 2 [file e-68-m1369-Isup2.hkl]

# 
# h,k,l, Fc-squared, Fo-squared, sigma(Fo-squared) and status flag 
# 
data_I
_shelx_title ' LPMC31 in C2/c' 
_shelx_refln_list_code          4 
_shelx_F_calc_maximum      239.92 
_exptl_crystal_F_000       888.00 
_reflns_d_resolution_high  0.7091 
 
loop_ 
 _symmetry_equiv_pos_as_xyz 
 'x, y, z' 
 '-x, y, -z+1/2' 
 'x+1/2, y+1/2, z' 
 '-x+1/2, y+1/2, -z+1/2' 
 '-x, -y, -z' 
 'x, -y, z-1/2' 
 '-x+1/2, -y+1/2, -z' 
 'x+1/2, -y+1/2, z-1/2' 
 
_cell_length_a    22.0839 
_cell_length_b     8.0773 
_cell_length_c    10.8141 
_cell_angle_alpha  90.000 
_cell_angle_beta   94.083 
_cell_angle_gamma  90.000 
 
_shelx_F_squared_multiplier     1.000 
 
loop_ 
 _refln_index_h 
 _refln_index_k 
 _refln_index_l 
 _refln_F_squared_calc 
 _refln_F_squared_meas 
 _refln_F_squared_sigma 
 _refln_observed_status 
   2   0   0      630.51      518.60      6.01 o 
   4   0   0     2237.95     2483.12     60.30 o 
   6   0   0    14320.82    14128.50    484.44 o 
   8   0   0    18620.11    17817.43    477.66 o 
  10   0   0    57563.89    63435.27   3244.90 o 
  12   0   0     1995.61     2096.42     80.96 o 
  14   0   0     1275.70     1390.42     52.78 o 
  16   0   0      744.85      657.59     17.92 o 
  18   0   0      584.71      562.97     15.66 o 
  20   0   0     2318.50     2226.00     34.21 o 
  22   0   0      379.79      343.86      9.88 o 
  24   0   0      440.49      303.37      8.29 o 
  26   0   0       67.62       84.81     19.79 o 
  28   0   0      402.12      403.43     19.85 o 
  30   0   0        0.00      -14.47     22.59 o 
   1   1   0     6296.44     5721.64     68.99 o 
   3   1   0     1103.26     1133.96     16.65 o 
   5   1   0     5651.84     5405.48     28.59 o 
   7   1   0     4283.52     4519.77     69.42 o 
   9   1   0     5919.84     5900.33     33.34 o 
  11   1   0     9110.57     9460.69    162.59 o 
  13   1   0     1465.21     1034.25     34.16 o 
  15   1   0     3833.84     3883.90     34.07 o 
  17   1   0     3244.61     3122.14     33.65 o 
  19   1   0     1054.31     1080.93     24.55 o 
  21   1   0      126.30      156.49      5.21 o 
  23   1   0     1226.33     1266.59     30.75 o 
  25   1   0      213.44      171.19      6.00 o 
  27   1   0      201.49      200.67      6.68 o 
  29   1   0      120.11      134.13      6.77 o 
   0   2   0    38464.92    40768.65    255.65 o 
   2   2   0     7757.76     7312.82     88.33 o 
   4   2   0    18876.16    17686.71    491.93 o 
   6   2   0    13083.37    12770.12     43.00 o 
   8   2   0     4096.08     4667.54    132.43 o 
  10   2   0     4068.93     4005.65     30.02 o 
  12   2   0        0.60        7.52     10.15 o 
  14   2   0     2466.10     2420.56     27.45 o 
  16   2   0      394.60      355.74      9.51 o 
  18   2   0      372.59      360.41     12.50 o 
  20   2   0       78.53      103.91      6.08 o 
  22   2   0      249.02      198.98      5.52 o 
  24   2   0        4.52       20.32     18.18 o 
  26   2   0        0.12       11.60     20.63 o 
  28   2   0        1.52       -9.49     19.98 o 
  30   2   0        0.09      -12.96     22.08 o 
   1   3   0     7448.61     7081.50     43.14 o 
   3   3   0    12399.56    12009.92    142.12 o 
   5   3   0      246.26      184.83     26.74 o 
   7   3   0     4399.70     4125.40     44.46 o 
   9   3   0      860.84      821.10     16.98 o 
  11   3   0      312.19      291.59      9.20 o 
  13   3   0      330.60      291.46      9.47 o 
  15   3   0      140.84      142.53      4.24 o 
  17   3   0       67.33       53.60     12.65 o 
  19   3   0       14.06      -14.77     16.38 o 
  21   3   0       44.55       -3.61     16.40 o 
  23   3   0       11.99      -12.31     28.32 o 
  25   3   0       48.25       26.89     21.10 o 
  27   3   0       37.60       29.41     19.27 o 
  29   3   0       16.57        2.39      9.19 o 
   0   4   0      774.14      616.88     21.22 o 
   2   4   0      548.42      566.36     14.64 o 
   4   4   0      763.54      737.62     16.15 o 
   6   4   0      801.37      797.94     61.20 o 
   8   4   0     1975.58     1753.32     23.56 o 
  10   4   0       60.09       74.10      3.31 o 
  12   4   0      124.84      100.91      4.70 o 
  14   4   0       84.06       94.84      4.09 o 
  16   4   0       21.37       -0.62     21.62 o 
  18   4   0        6.58       12.26      6.66 o 
  20   4   0       74.18       67.51     15.54 o 
  22   4   0       39.78       16.57     18.48 o 
  24   4   0       18.99       18.84     10.11 o 
  26   4   0        7.85       14.21     20.44 o 
  28   4   0       39.72        6.24     22.77 o 
   1   5   0      287.07      310.29      8.68 o 
   3   5   0      217.80      183.13      4.98 o 
   5   5   0        4.28       -3.50     11.24 o 
   7   5   0       54.16       61.20      3.44 o 
   9   5   0      348.36      365.90     15.34 o 
  11   5   0      169.73      188.52     11.80 o 
  13   5   0      218.31      197.18      5.21 o 
  15   5   0      772.92      756.09     45.04 o 
  17   5   0      257.93      223.80     17.64 o 
  19   5   0      170.25      147.09      5.56 o 
  21   5   0        2.26        1.75     18.00 o 
  23   5   0      193.44      200.42      6.81 o 
  25   5   0       12.72       33.99     19.17 o 
  27   5   0        5.78      -16.17     22.23 o 
   0   6   0      397.24      308.18     14.71 o 
   2   6   0       16.81       18.28      6.47 o 
   4   6   0      780.48      752.77     27.82 o 
   6   6   0     1211.20     1277.04     24.28 o 
   8   6   0       74.52       52.17      4.02 o 
  10   6   0       51.11       45.56      9.40 o 
  12   6   0       19.36       23.68     16.27 o 
  14   6   0      138.94      183.85      5.89 o 
  16   6   0       34.12       37.47     17.42 o 
  18   6   0       47.38       44.56      7.35 o 
  20   6   0       47.06       37.51      7.79 o 
  22   6   0       47.58       34.20      8.35 o 
  24   6   0       32.69       23.60     12.96 o 
  26   6   0        3.29      -24.07     43.50 o 
   1   7   0       86.46       90.21      4.34 o 
   3   7   0       75.49       55.19     10.61 o 
   5   7   0      531.78      559.00     16.02 o 
   7   7   0      216.61      223.04     14.84 o 
   9   7   0      154.99      169.13      5.68 o 
  11   7   0      108.01      153.66      8.20 o 
  13   7   0      576.60      508.44     14.26 o 
  15   7   0      337.14      328.09      9.80 o 
  17   7   0      407.09      371.62     21.14 o 
  19   7   0      158.82      177.30      6.51 o 
  21   7   0        0.00        6.92     19.94 o 
  23   7   0      196.85      207.69      7.29 o 
   0   8   0     1195.79     1245.22     44.31 o 
   2   8   0      310.84      390.10     11.40 o 
   4   8   0      707.50      671.48     18.50 o 
   6   8   0      355.32      347.19      9.64 o 
   8   8   0      562.55      584.02     18.72 o 
  10   8   0      318.59      351.16     10.46 o 
  12   8   0       28.47       47.07     14.19 o 
  14   8   0      176.88      163.22      6.30 o 
  16   8   0        8.77       -0.37     19.64 o 
  18   8   0       51.83       50.29      8.61 o 
  20   8   0       25.00       28.98     23.32 o 
  22   8   0        3.19      -22.34     23.94 o 
   1   9   0       53.67       41.06      5.34 o 
   3   9   0       71.77       97.12      5.69 o 
   5   9   0        1.03       -0.73     27.41 o 
   7   9   0        6.53       17.83     19.74 o 
   9   9   0      116.16       94.57      6.43 o 
  11   9   0        0.67       -3.16     38.23 o 
  13   9   0       90.39       80.62      7.20 o 
  15   9   0        1.73       -9.70     45.54 o 
  17   9   0       37.36       14.25     22.40 o 
  19   9   0       20.45       10.01     41.89 o 
   0  10   0       26.38      -13.13     29.36 o 
   2  10   0        6.07       17.93     20.99 o 
   4  10   0        0.11        6.19     29.70 o 
   6  10   0      119.86      106.53      9.27 o 
   8  10   0       22.52       21.04     21.02 o 
  10  10   0        8.14       14.27     20.67 o 
  12  10   0       29.40       12.29     23.33 o 
  14  10   0       33.49       11.87      9.70 o 
   1  11   0       26.16       19.85     23.48 o 
   3  11   0        2.10        8.24     21.57 o 
   5  11   0      195.90      229.66      7.95 o 
   7  11   0       48.92       28.02     10.52 o 
 -31   1   1       39.14       41.31      9.73 o 
 -29   1   1       57.29       36.89     30.80 o 
 -27   1   1        8.83       30.16     29.16 o 
 -25   1   1        0.31       13.99     25.13 o 
 -23   1   1       61.69       41.47     25.68 o 
 -21   1   1      119.83       91.30      8.50 o 
 -19   1   1      482.82      540.37     23.52 o 
 -17   1   1       21.21       -1.20     17.76 o 
 -15   1   1       59.16       98.31      4.99 o 
 -13   1   1     1544.18     1366.97     31.32 o 
 -11   1   1      120.54      182.86      7.85 o 
  -9   1   1      217.38      206.03      9.63 o 
  -7   1   1     3237.34     3321.78     33.09 o 
  -5   1   1      148.75       82.29      3.24 o 
  -3   1   1     9573.01     9461.00     37.51 o 
  -1   1   1      128.80      119.20      6.31 o 
   1   1   1        1.50       -3.95      8.81 o 
   3   1   1       12.46        4.43      2.91 o 
   5   1   1     7538.71     7213.28     39.20 o 
   7   1   1       36.93       40.53      3.39 o 
   9   1   1       65.94      142.87      4.99 o 
  11   1   1       38.91       62.30      3.86 o 
  13   1   1     6444.58     6530.72     57.31 o 
  15   1   1      227.30      264.00     10.25 o 
  17   1   1       26.62      -13.04     18.69 o 
  19   1   1       11.11        3.06     19.21 o 
  21   1   1      656.21      712.08     29.68 o 
  23   1   1      551.86      552.14     23.29 o 
  27   1   1       21.11      -24.52     30.42 o 
  29   1   1       59.97       55.84      9.27 o 
 -30   2   1        0.21       -1.39     33.03 o 
 -28   2   1        5.06       26.29     29.87 o 
 -26   2   1       39.51       12.46     27.90 o 
 -24   2   1      726.77      741.19     29.45 o 
 -22   2   1       19.47       13.14     23.97 o 
 -20   2   1       89.86       80.07      8.04 o 
 -18   2   1       98.50      116.68      6.25 o 
 -16   2   1      892.57      850.37     28.84 o 
 -14   2   1     1731.03     1584.51     32.85 o 
 -12   2   1       21.07        0.53     16.70 o 
 -10   2   1     2128.10     1924.99     32.69 o 
  -8   2   1      308.78      321.54     14.66 o 
  -6   2   1     7109.35     6520.84     46.65 o 
  -4   2   1    38284.45    35381.77     95.73 o 
  -2   2   1    29300.24    31027.09     83.54 o 
   0   2   1       45.08       28.46      3.55 o 
   2   2   1     8299.34     7258.38     42.32 o 
   4   2   1    34166.71    30962.96     90.89 o 
   6   2   1     7490.34     6924.01     48.31 o 
   8   2   1     5620.70     4406.01     42.91 o 
  10   2   1     2108.14     1647.58     30.77 o 
  12   2   1      340.94      308.66     12.28 o 
  14   2   1     1568.01     1570.30     32.90 o 
  16   2   1      257.38      249.42      8.92 o 
  18   2   1     1193.43     1173.41     36.20 o 
  20   2   1        4.48       38.02     26.12 o 
  22   2   1        5.31       -6.71     23.44 o 
  24   2   1      100.52       49.10     28.73 o 
  26   2   1      350.47      283.59     13.19 o 
  28   2   1       48.47       60.36      8.88 o 
  30   2   1      130.71      133.68      9.87 o 
 -29   3   1      175.70      175.96     10.39 o 
 -27   3   1        8.04       43.18     28.08 o 
 -25   3   1      207.41      230.76      9.15 o 
 -23   3   1      551.58      502.13     24.35 o 
 -21   3   1      249.36      256.40     11.16 o 
 -19   3   1     1024.03     1075.13     41.92 o 
 -17   3   1       40.94       40.61      5.90 o 
 -15   3   1      960.88      896.46     28.79 o 
 -13   3   1     1629.55     1637.53     34.04 o 
 -11   3   1      641.35      539.76     22.18 o 
  -9   3   1      612.04      500.72     20.17 o 
  -7   3   1      602.55      556.96     20.99 o 
  -5   3   1      538.52      573.37     19.71 o 
  -3   3   1     6115.20     5942.62     45.84 o 
  -1   3   1     3112.88     2785.77     32.33 o 
   1   3   1     1955.30     1970.27     27.80 o 
   3   3   1     2029.21     1774.89     27.47 o 
   5   3   1      150.20      142.85      5.46 o 
   7   3   1     5188.88     4063.61     43.86 o 
   9   3   1      339.54      155.77      5.62 o 
  11   3   1      340.37      220.79     10.52 o 
  13   3   1     7129.49     6570.06     62.84 o 
  15   3   1     1134.76     1094.31     31.16 o 
  17   3   1     1632.29     1589.46     40.02 o 
  19   3   1      649.75      653.51     27.18 o 
  21   3   1      720.69      673.26     26.72 o 
  23   3   1      269.81      250.39     11.89 o 
  25   3   1        0.69       -6.83     26.33 o 
  27   3   1      231.61      231.50      9.61 o 
  29   3   1       23.46      -31.19     31.19 o 
 -28   4   1      225.57      210.94     10.52 o 
 -26   4   1      105.59      100.50      8.88 o 
 -24   4   1      176.24      200.44      9.29 o 
 -22   4   1      150.69      173.27      8.88 o 
 -20   4   1      469.56      466.96     22.50 o 
 -18   4   1     1162.56     1197.70     44.63 o 
 -16   4   1      863.31      940.81     33.56 o 
 -14   4   1       85.09       75.76      5.87 o 
 -12   4   1     2909.99     2671.60     43.38 o 
 -10   4   1     8656.27     7687.75     65.47 o 
  -8   4   1      304.32      252.99     10.92 o 
  -6   4   1    12837.83    12361.28     78.85 o 
  -4   4   1       39.05       56.44      4.53 o 
  -2   4   1    21686.00    19984.78     93.35 o 
   0   4   1     7509.82     6823.80     55.71 o 
   2   4   1       23.97       27.61      4.27 o 
   4   4   1     6818.66     5762.18     52.99 o 
   6   4   1      260.57      247.05      9.94 o 
   8   4   1     7438.92     6722.36     62.28 o 
  10   4   1      181.47      197.68      6.99 o 
  12   4   1       59.75       89.62      5.28 o 
  14   4   1      314.60      321.82     13.55 o 
  16   4   1        2.55       10.79     18.79 o 
  18   4   1      190.59      225.23      8.74 o 
  20   4   1        0.20       22.21     23.47 o 
  22   4   1      128.22      146.25      8.50 o 
  24   4   1       14.62       10.22     28.28 o 
  26   4   1      103.66      105.23      9.08 o 
  28   4   1       51.66       45.18     31.73 o 
 -27   5   1        7.68      -31.85     31.85 o 
 -25   5   1       59.01       73.52      9.07 o 
 -23   5   1       73.25       78.21      8.87 o 
 -21   5   1       56.59       13.15     29.68 o 
 -19   5   1      151.17      122.77      7.92 o 
 -17   5   1       93.23       97.92      8.51 o 
 -15   5   1      731.44      795.61     31.78 o 
 -13   5   1        7.97       15.42     19.17 o 
 -11   5   1        7.26      -14.22     17.65 o 
  -9   5   1      390.20      382.95     15.26 o 
  -7   5   1      727.41      768.44     25.84 o 
  -5   5   1     2073.67     2141.21     36.55 o 
  -3   5   1      331.39      308.45     14.45 o 
  -1   5   1     1301.61     1194.37     30.53 o 
   1   5   1      835.33      769.24     25.62 o 
   3   5   1     1691.26     1547.47     31.76 o 
   5   5   1     2224.79     2493.65     39.20 o 
   7   5   1     1015.73      985.27     29.09 o 
   9   5   1      156.94      162.68      6.39 o 
  11   5   1      484.62      428.85     17.74 o 
  13   5   1     1666.56     1534.67     39.40 o 
  15   5   1      528.41      547.93     23.12 o 
  17   5   1      428.08      492.39     20.56 o 
  19   5   1      272.28      256.44     10.06 o 
  21   5   1      251.48      232.97      9.01 o 
  23   5   1       50.94       69.34      8.55 o 
  25   5   1        2.78       46.99     26.08 o 
  27   5   1        0.21       -4.18     31.62 o 
 -26   6   1        3.91       22.37     30.11 o 
 -24   6   1       71.14       77.35      9.12 o 
 -22   6   1       36.28       46.37      8.59 o 
 -20   6   1       30.31       39.20     26.73 o 
 -18   6   1        7.82       -4.22     25.79 o 
 -16   6   1      612.14      610.07     25.71 o 
 -14   6   1       74.04       66.68      8.04 o 
 -12   6   1      155.05      141.71      7.84 o 
 -10   6   1      368.35      329.85     13.29 o 
  -8   6   1      334.94      332.39     15.06 o 
  -6   6   1     4349.83     3975.00     55.12 o 
  -4   6   1      204.17      155.58      6.57 o 
  -2   6   1       77.23       67.49      5.19 o 
   0   6   1     1453.67     1424.58     33.88 o 
   2   6   1       98.72       99.28      5.26 o 
   4   6   1     1482.30     1461.00     35.27 o 
   6   6   1     1505.15     1502.00     36.26 o 
   8   6   1      231.86      241.93      9.94 o 
  10   6   1      249.31      234.33     10.94 o 
  12   6   1        2.74       -1.91     25.19 o 
  14   6   1      192.62      219.64      8.84 o 
  16   6   1        4.47       38.88     24.23 o 
  18   6   1        6.87       11.76     26.23 o 
  20   6   1       66.14       56.06     30.54 o 
  22   6   1      161.90      179.06      9.46 o 
  24   6   1        7.88       23.91     27.82 o 
  26   6   1       41.81        0.00     33.28 o 
 -23   7   1       35.96       54.67     35.00 o 
 -21   7   1       58.40       33.59     31.67 o 
 -19   7   1      138.12      103.80      9.23 o 
 -17   7   1      225.37      229.60      9.76 o 
 -15   7   1       35.48       52.52      8.04 o 
 -13   7   1        1.21      -26.81     26.81 o 
 -11   7   1       93.45       89.16      8.49 o 
  -9   7   1      557.87      663.48     25.80 o 
  -7   7   1      451.87      525.27     21.64 o 
  -5   7   1      327.20      394.83     16.49 o 
  -3   7   1      181.99      183.71      7.03 o 
  -1   7   1       16.61       28.62     21.40 o 
   1   7   1      201.29      222.39      8.54 o 
   3   7   1       13.22       18.33     20.37 o 
   5   7   1      201.52      224.95      9.93 o 
   7   7   1       71.68       87.20      7.71 o 
   9   7   1       14.13       -6.85     27.08 o 
  11   7   1        1.87       33.29     23.34 o 
  13   7   1        0.11       38.38     22.95 o 
  15   7   1       76.82       87.36      8.05 o 
  17   7   1        0.00       32.08     26.41 o 
  19   7   1        3.05      -29.13     29.13 o 
  21   7   1        0.34       -5.02     29.08 o 
  23   7   1        7.46       -9.66     32.28 o 
 -22   8   1       13.61       43.82     30.95 o 
 -20   8   1      105.10       74.40      9.83 o 
 -18   8   1       21.75       16.09     29.28 o 
 -16   8   1        7.39       35.00     27.69 o 
 -14   8   1       49.50       32.29     29.13 o 
 -12   8   1      233.48      272.08     11.33 o 
 -10   8   1       95.34       60.86      8.36 o 
  -8   8   1      119.67      111.77      8.22 o 
  -6   8   1        4.21       33.38     24.18 o 
  -4   8   1       24.93       43.67     24.30 o 
  -2   8   1      163.57      195.75     10.50 o 
   0   8   1       21.75       30.20     26.39 o 
   2   8   1      898.87     1007.83     40.46 o 
   4   8   1       59.37       55.14      7.10 o 
   6   8   1       89.53       48.10     27.04 o 
   8   8   1       77.16       84.80      7.84 o 
  10   8   1       26.95       28.82     27.50 o 
  12   8   1        0.08       29.42     25.66 o 
  14   8   1       10.95       24.48     27.58 o 
  16   8   1        4.35        3.63     29.24 o 
  18   8   1       26.11      -17.50     32.88 o 
  20   8   1        0.46       -2.71     29.40 o 
 -19   9   1      169.13      154.24     10.82 o 
 -17   9   1       30.69       58.70     32.72 o 
 -15   9   1      125.14      137.04      9.56 o 
 -13   9   1        5.55        1.25     28.02 o 
 -11   9   1       52.23        3.62     32.27 o 
  -9   9   1     1417.79     1335.10     54.08 o 
  -7   9   1      318.40      365.87     14.26 o 
  -5   9   1      100.97      101.95      8.93 o 
  -3   9   1      109.74       98.49      8.93 o 
  -1   9   1       23.97       26.52      8.21 o 
   1   9   1      448.01      515.51     22.26 o 
   3   9   1       62.09       81.72      8.74 o 
   5   9   1      344.44      384.15     17.09 o 
   7   9   1        1.50      -12.44     27.71 o 
   9   9   1      182.54      186.46      9.55 o 
  11   9   1        0.00        6.07     27.97 o 
  13   9   1      355.94      396.52     15.18 o 
  15   9   1       23.37       35.85     27.73 o 
  17   9   1        2.13        6.08      9.05 o 
 -14  10   1       19.09       -8.37     33.55 o 
 -12  10   1       22.03       43.53     30.43 o 
 -10  10   1        4.56        6.51     30.93 o 
  -8  10   1       32.32       42.61      9.21 o 
  -6  10   1        6.57      -13.34     27.53 o 
  -4  10   1       58.81       41.12     30.87 o 
  -2  10   1       26.07       20.95     28.50 o 
   0  10   1      103.55      105.66      9.26 o 
   2  10   1      155.45      145.89      9.46 o 
   4  10   1       15.39       42.39     29.64 o 
   6  10   1        9.64       35.32     27.23 o 
   8  10   1       10.65       48.84     31.73 o 
  10  10   1       26.06       11.86     31.56 o 
  12  10   1        0.82       27.37     30.67 o 
  14  10   1       65.91       40.60     35.98 o 
  -7  11   1       43.45       41.35     33.99 o 
  -5  11   1       80.98       52.18     35.48 o 
  -3  11   1        0.35       25.75     29.30 o 
  -1  11   1       13.34       16.49     32.84 o 
   1  11   1       33.49       38.28      9.08 o 
   3  11   1        0.36      -27.14     30.76 o 
   5  11   1      158.57      164.65     10.52 o 
   7  11   1       68.83      -37.37     37.37 o 
 -30   0   2      140.41      145.18     10.00 o 
 -28   0   2      344.72      351.55     13.25 o 
 -26   0   2      247.16      243.47      9.42 o 
 -24   0   2      368.95      406.68     17.38 o 
 -22   0   2       35.03       45.07     30.80 o 
 -20   0   2      696.38      608.81     23.91 o 
 -18   0   2      313.73      321.95     13.09 o 
 -16   0   2     3618.16     3272.61     47.69 o 
 -14   0   2      981.43     1029.68     26.82 o 
 -12   0   2     5681.06     6322.39     53.62 o 
 -10   0   2      680.06      523.42     18.53 o 
  -8   0   2     3863.73     4383.93     37.37 o 
  -6   0   2     8312.23     9446.83     47.69 o 
  -4   0   2       11.09        0.20     10.57 o 
  -2   0   2     1653.93     1810.00     18.70 o 
   0   0   2    10315.23    10762.48     38.47 o 
   2   0   2    16728.45    18049.59     52.93 o 
   4   0   2     7737.27     8221.56     40.91 o 
   6   0   2       82.11      138.01      6.28 o 
   8   0   2      107.58      156.69      7.07 o 
  10   0   2     3929.50     3975.98     40.52 o 
  12   0   2     2077.86     2085.57     33.09 o 
  14   0   2     1170.69     1060.86     27.81 o 
  16   0   2      242.10      215.42      9.18 o 
  18   0   2      242.40      222.51      9.24 o 
  20   0   2      136.03      132.73      8.23 o 
  22   0   2      573.64      465.10     21.04 o 
  24   0   2      242.99      261.36     12.67 o 
  26   0   2      229.86      221.57     11.20 o 
  28   0   2        3.95       -6.36     28.95 o 
  30   0   2      130.50      123.21      9.80 o 
 -29   1   2        2.59       35.70     28.15 o 
 -27   1   2        4.00       38.18     28.37 o 
 -25   1   2      220.21      234.18     10.35 o 
 -23   1   2      103.34       88.00      8.10 o 
 -21   1   2      668.26      761.76     29.29 o 
 -19   1   2      123.45      142.02      6.38 o 
 -17   1   2      563.65      527.04     20.69 o 
 -15   1   2       26.88       16.11     15.58 o 
 -13   1   2      641.70      595.15     22.72 o 
 -11   1   2      426.93      439.58     17.89 o 
  -9   1   2     1358.46     1462.00     25.17 o 
  -7   1   2     1150.29     1199.81     21.47 o 
  -5   1   2       95.37       86.94      3.90 o 
  -3   1   2    22988.41    25244.34     67.84 o 
  -1   1   2     2559.42     2443.11     21.93 o 
   1   1   2      496.49      479.53     13.45 o 
   3   1   2     1254.02     1479.43     19.81 o 
   5   1   2     3288.86     3045.96     28.88 o 
   7   1   2    11689.38    11726.46     59.38 o 
   9   1   2       63.56       78.51      3.93 o 
  11   1   2     3538.62     3384.54     40.47 o 
  13   1   2      113.22      100.34      4.73 o 
  15   1   2     1210.38     1156.64     30.75 o 
  17   1   2     1071.55      964.10     31.32 o 
  19   1   2       23.58       24.32     20.07 o 
  21   1   2       94.82      143.89      9.03 o 
  23   1   2      291.78      272.26     12.87 o 
  25   1   2      175.29      172.35     10.15 o 
  27   1   2       37.35       38.17     28.83 o 
  29   1   2        1.79        0.00     29.67 o 
 -30   2   2       39.99       38.72     32.96 o 
 -28   2   2       58.00       74.98      9.14 o 
 -26   2   2      146.19      189.32      9.02 o 
 -24   2   2      360.55      465.04     19.64 o 
 -22   2   2        0.54       28.15     24.77 o 
 -20   2   2      406.78      468.28     19.07 o 
 -18   2   2      388.13      337.73     14.10 o 
 -16   2   2     1743.99     1705.31     38.00 o 
 -14   2   2     2650.68     2415.99     40.07 o 
 -12   2   2     3231.46     3141.89     40.87 o 
 -10   2   2     4090.97     3830.98     41.73 o 
  -8   2   2      950.35      761.49     20.26 o 
  -6   2   2     1879.83     1507.71     23.76 o 
  -4   2   2     9324.68     9209.90     49.51 o 
  -2   2   2    27052.66    30062.74     83.16 o 
   0   2   2     9150.49    10102.57     48.27 o 
   2   2   2     2254.33     2188.56     25.13 o 
   4   2   2     4204.05     4049.72     34.45 o 
   6   2   2      866.01      900.33     20.11 o 
   8   2   2     2535.20     2403.86     32.27 o 
  10   2   2     2189.09     2313.24     34.43 o 
  12   2   2     1741.32     1632.87     31.95 o 
  14   2   2       22.33       21.48     16.16 o 
  16   2   2      349.44      317.58     13.45 o 
  18   2   2      915.45      889.60     33.33 o 
  20   2   2      742.44      821.32     34.70 o 
  22   2   2       38.98       44.63      7.77 o 
  24   2   2       63.92       36.96     32.38 o 
  26   2   2      205.56      201.04      9.22 o 
  28   2   2        9.96       38.30     29.48 o 
  30   2   2      127.23      138.24     10.59 o 
 -29   3   2        7.22      -32.50     32.50 o 
 -27   3   2        2.96       13.71     28.48 o 
 -25   3   2        0.34       -7.89     27.25 o 
 -23   3   2       87.53      107.98      9.49 o 
 -21   3   2       79.93       55.83      7.90 o 
 -19   3   2       33.15       54.24      8.22 o 
 -17   3   2     1249.45     1258.29     38.28 o 
 -15   3   2      478.65      423.62     17.46 o 
 -13   3   2     1604.03     1497.14     32.70 o 
 -11   3   2       11.82       -4.29     15.51 o 
  -9   3   2      388.76      362.49     15.42 o 
  -7   3   2     4138.17     4099.98     42.22 o 
  -5   3   2     1613.53     1450.22     25.94 o 
  -3   3   2      814.48      765.27     19.78 o 
  -1   3   2     1760.89     1753.39     25.63 o 
   1   3   2     3182.83     3142.20     33.24 o 
   3   3   2     8795.19     8716.84     54.31 o 
   5   3   2     1512.68     1479.46     26.09 o 
   7   3   2     1043.34     1165.37     24.82 o 
   9   3   2      313.55      337.63     13.15 o 
  11   3   2     2383.04     2221.78     36.73 o 
  13   3   2     1848.07     1747.37     35.71 o 
  15   3   2       25.15       24.61      5.70 o 
  17   3   2        3.79      -21.38     21.45 o 
  19   3   2       69.72       72.86      8.44 o 
  21   3   2       40.77       77.16      7.98 o 
  23   3   2      176.22      205.61      9.89 o 
  25   3   2       37.85       33.10     26.66 o 
  27   3   2        0.01      -28.17     29.56 o 
  29   3   2      165.86      166.94     10.46 o 
 -28   4   2        0.35        2.78     30.05 o 
 -26   4   2        0.72      -24.91     30.02 o 
 -24   4   2        0.78       14.79     25.86 o 
 -22   4   2       81.52      114.40      9.41 o 
 -20   4   2        1.11        4.30      7.54 o 
 -18   4   2      115.85      116.67      9.39 o 
 -16   4   2       26.97       38.70      6.54 o 
 -14   4   2     1115.17     1066.76     33.91 o 
 -12   4   2      331.00      290.00     10.74 o 
 -10   4   2      138.01      133.59      5.14 o 
  -8   4   2      146.15      123.62      5.19 o 
  -6   4   2     1388.82     1177.43     27.27 o 
  -4   4   2    13456.00    14407.72     79.53 o 
  -2   4   2     1608.69     1716.64     29.69 o 
   0   4   2      134.86      168.12      7.16 o 
   2   4   2      315.04      279.55     12.49 o 
   4   4   2       69.40       60.37      4.41 o 
   6   4   2     1757.76     1728.78     31.74 o 
   8   4   2        0.81        7.78     14.51 o 
  10   4   2      356.53      384.50     14.59 o 
  12   4   2       80.37       86.23      5.42 o 
  14   4   2      132.35      140.14      6.28 o 
  18   4   2      169.49      170.51      9.08 o 
  20   4   2      639.37      550.01     23.09 o 
  22   4   2       82.66       89.59      9.36 o 
  24   4   2        5.88       -9.16     28.34 o 
  26   4   2       10.09       26.85     26.65 o 
  28   4   2       88.45      106.78      9.94 o 
 -27   5   2        4.55       10.93     30.14 o 
 -25   5   2      397.32      425.30     17.22 o 
 -23   5   2       23.83       15.74     31.29 o 
 -21   5   2      179.16      186.43     10.38 o 
 -19   5   2       45.93       47.61     26.08 o 
 -17   5   2        0.04       -4.55     29.89 o 
 -15   5   2     3089.18     3493.48     68.37 o 
 -13   5   2       64.48       31.03     22.07 o 
 -11   5   2     1705.93     1664.94     39.83 o 
  -9   5   2        0.84        9.41     16.58 o 
  -7   5   2        2.39      -15.32     17.09 o 
  -5   5   2     9504.44     9403.44     73.24 o 
  -3   5   2       79.90       93.39      4.93 o 
  -1   5   2     2147.69     2152.71     36.31 o 
   1   5   2      806.33      807.87     25.11 o 
   3   5   2     1844.28     1750.70     34.07 o 
   5   5   2      802.91      699.72     26.12 o 
   7   5   2      121.88      119.71      5.79 o 
   9   5   2        4.96      -17.99     17.99 o 
  11   5   2     3399.90     3323.46     54.16 o 
  13   5   2      247.34      235.34      9.18 o 
  15   5   2        0.02       -6.47     26.82 o 
  17   5   2      329.28      295.50     11.57 o 
  19   5   2      216.48      228.92      9.60 o 
  21   5   2     1115.86     1102.49     41.14 o 
  23   5   2        3.88       -4.97     29.97 o 
  25   5   2        0.03      -32.51     32.51 o 
  27   5   2       35.10       42.55      9.61 o 
 -26   6   2       10.65        5.62     33.28 o 
 -24   6   2       29.95       48.78     32.19 o 
 -22   6   2      148.18      127.39      9.71 o 
 -20   6   2      372.32      402.93     15.18 o 
 -18   6   2        9.43      -15.37     29.02 o 
 -16   6   2      422.62      447.27     18.52 o 
 -14   6   2      125.32      192.43     11.40 o 
 -12   6   2       24.07       31.80      8.63 o 
 -10   6   2     1448.87     1385.32     40.60 o 
  -8   6   2     2103.81     2174.55     46.18 o 
  -6   6   2     1332.57     1238.01     37.67 o 
  -4   6   2      757.97      761.96     28.57 o 
  -2   6   2     1966.86     1991.40     39.98 o 
   0   6   2       21.15        4.79     17.53 o 
   2   6   2     1231.71     1143.42     32.67 o 
   4   6   2     3856.14     3721.92     53.17 o 
   6   6   2     1880.39     1972.90     44.30 o 
   8   6   2      360.38      397.50     17.13 o 
  10   6   2      671.34      805.78     32.89 o 
  12   6   2     1786.59     2005.87     56.06 o 
  14   6   2      100.35      116.21      9.44 o 
  16   6   2      147.42      173.40      8.45 o 
  18   6   2      110.50      186.41      9.71 o 
  20   6   2       10.88       15.87     27.31 o 
  22   6   2        8.98      -19.59     28.92 o 
  24   6   2       26.35      -13.52     32.86 o 
 -23   7   2       33.54       43.97     34.79 o 
 -21   7   2       94.88      115.79      9.70 o 
 -19   7   2      121.88       42.80     33.43 o 
 -17   7   2      139.28      144.03      8.77 o 
 -15   7   2      220.60      239.92      9.75 o 
 -13   7   2      127.53       93.80      8.30 o 
 -11   7   2     2378.71     2394.28     56.56 o 
  -9   7   2      142.40      179.31     10.14 o 
  -7   7   2      255.98      270.95      9.99 o 
  -5   7   2     1802.74     1824.09     45.58 o 
  -3   7   2      234.17      247.88     11.82 o 
  -1   7   2     1298.32     1323.19     39.26 o 
   1   7   2      162.13      174.83      8.67 o 
   3   7   2        4.60       24.39     19.79 o 
   5   7   2        6.16       13.03      8.23 o 
   7   7   2      778.36      838.91     34.32 o 
   9   7   2      160.78      194.40      9.88 o 
  11   7   2      857.94      919.62     40.55 o 
  13   7   2       30.05      -22.76     27.11 o 
  15   7   2       35.59       50.35     28.71 o 
  17   7   2      642.45      568.78     20.53 o 
  19   7   2        0.09       11.23     29.46 o 
  21   7   2      371.46      355.92     16.92 o 
  23   7   2       33.56        1.39     32.75 o 
 -20   8   2      146.11      134.23     10.09 o 
 -18   8   2        2.88        4.35      8.64 o 
 -16   8   2       44.64       49.24     28.87 o 
 -14   8   2       45.43       50.23     28.08 o 
 -12   8   2        0.06       -8.43     31.30 o 
 -10   8   2      266.53      226.26     10.20 o 
  -8   8   2      452.93      502.84     18.94 o 
  -6   8   2        6.66       -4.93     23.85 o 
  -4   8   2       32.66       32.11      7.35 o 
  -2   8   2      319.13      289.54     13.26 o 
   0   8   2       22.63       20.61     25.28 o 
   2   8   2        7.24       24.50     23.19 o 
   4   8   2      404.72      430.52     19.40 o 
   6   8   2      163.48      136.59      7.97 o 
   8   8   2        2.80       11.21     25.44 o 
  10   8   2      154.88      173.10      9.56 o 
  12   8   2      160.59      192.95      9.63 o 
  14   8   2        7.19       32.93     26.00 o 
  16   8   2        3.86       -2.51     29.64 o 
  18   8   2       43.56       -3.83     31.89 o 
  20   8   2       16.76       38.72     31.05 o 
 -17   9   2       11.63        9.63     30.67 o 
 -15   9   2        0.59      -32.25     32.25 o 
 -13   9   2        1.11       29.26     27.81 o 
 -11   9   2       62.75       53.19      9.28 o 
  -9   9   2       39.13       19.34      8.75 o 
  -7   9   2        2.82       18.60     28.45 o 
  -5   9   2        6.41        2.36     27.58 o 
  -3   9   2       21.88       30.27     28.82 o 
  -1   9   2        0.80        5.78     27.90 o 
   1   9   2       18.20       17.47     27.25 o 
   3   9   2        0.13        2.37     29.11 o 
   5   9   2       10.86        7.56     25.58 o 
   7   9   2        6.42       -8.89     25.54 o 
   9   9   2        4.52       40.21     28.87 o 
  11   9   2       38.10        2.44     30.22 o 
  13   9   2        0.85       17.29     26.60 o 
  15   9   2        1.89       44.96     28.39 o 
  17   9   2       17.38       16.38     30.38 o 
 -14  10   2       40.96       30.77     32.88 o 
 -12  10   2        9.36      -13.69     31.14 o 
 -10  10   2        1.39        9.28     33.35 o 
  -8  10   2       64.62       41.55     31.36 o 
  -6  10   2      101.44       58.93     32.92 o 
  -4  10   2        1.55        2.50     30.08 o 
  -2  10   2        0.16       27.45     29.35 o 
   0  10   2       82.81       82.09      9.19 o 
   2  10   2        7.52       30.09     28.38 o 
   4  10   2       17.18       20.31     30.50 o 
   6  10   2        0.39       11.12     29.47 o 
   8  10   2       11.23        1.25     29.10 o 
  10  10   2        0.18        4.02     30.05 o 
  12  10   2        0.03       13.59     30.35 o 
  14  10   2        6.77       41.07     30.24 o 
  -7  11   2       52.74       30.24     10.12 o 
  -5  11   2       31.91       33.12      9.33 o 
  -3  11   2        1.81      -23.25     30.81 o 
  -1  11   2       10.37       -5.45     32.84 o 
   1  11   2        0.01        5.45     30.03 o 
   3  11   2       25.26        2.76     32.67 o 
   5  11   2        4.14      -22.23     32.03 o 
 -29   1   3        1.25      -20.07     31.07 o 
 -27   1   3      270.30      312.16     14.25 o 
 -25   1   3       72.24       84.36      8.22 o 
 -23   1   3       18.84       -1.06     28.14 o 
 -21   1   3       22.36        7.77     22.05 o 
 -19   1   3        9.13       33.16     21.13 o 
 -17   1   3     3703.53     3433.87     52.41 o 
 -15   1   3      230.19      219.46      8.06 o 
 -13   1   3        0.75        3.53     14.92 o 
 -11   1   3      523.18      466.36     19.89 o 
  -9   1   3     6529.81     6365.78     50.66 o 
  -7   1   3    10768.34    11178.11     60.87 o 
  -5   1   3     1282.65     1385.37     22.63 o 
  -3   1   3      225.71      287.89     12.34 o 
  -1   1   3     4004.27     3563.81     30.01 o 
   1   1   3    13775.72    16582.97     61.92 o 
   3   1   3     6633.72     6622.34     42.24 o 
   5   1   3     2086.88     2339.19     28.50 o 
   7   1   3     1106.52     1068.52     22.76 o 
   9   1   3     2955.83     2714.71     35.78 o 
  11   1   3     1769.69     1486.27     29.61 o 
  13   1   3       54.32      108.92      5.00 o 
  15   1   3       80.30       -2.46     24.29 o 
  17   1   3        8.34       -7.71     19.15 o 
  19   1   3      562.16      491.33     22.32 o 
  21   1   3      101.94      104.64      7.70 o 
  23   1   3        9.37       27.47     29.33 o 
  25   1   3        1.62        1.13     25.46 o 
  27   1   3        8.10       31.21     27.50 o 
  29   1   3       74.52       83.38      9.40 o 
 -30   2   3      100.01       95.59      9.93 o 
 -28   2   3       54.17       34.51      9.41 o 
 -26   2   3      299.52      313.91     10.08 o 
 -24   2   3      270.54      276.76     13.93 o 
 -22   2   3      103.83      113.63      8.23 o 
 -20   2   3     1070.06      939.59     36.89 o 
 -18   2   3      681.44      692.95     29.13 o 
 -16   2   3      127.83      140.33      6.18 o 
 -14   2   3       35.66       18.83     17.71 o 
 -12   2   3     1983.53     1668.63     33.24 o 
 -10   2   3       40.68       34.77      4.30 o 
  -8   2   3     6265.08     6132.49     50.33 o 
  -6   2   3      217.61      238.85      9.60 o 
  -4   2   3     1548.51     1468.90     24.10 o 
  -2   2   3     7162.75     7985.37     48.12 o 
   0   2   3     6722.47     7467.76     46.17 o 
   2   2   3    11176.88    11744.75     58.61 o 
   4   2   3      347.51      372.93     15.66 o 
   6   2   3     2198.69     1978.95     29.33 o 
   8   2   3     3917.53     3935.47     42.30 o 
  10   2   3     3725.19     3661.67     43.42 o 
  12   2   3     3169.59     2990.85     43.73 o 
  14   2   3      772.91      682.50     26.35 o 
  16   2   3       71.26       28.24     19.71 o 
  18   2   3      342.12      313.28     12.64 o 
  20   2   3     1305.15     1371.91     42.27 o 
  22   2   3        5.55       -6.11     30.74 o 
  24   2   3       64.31       70.73      8.49 o 
  26   2   3       10.27       34.54     26.78 o 
  28   2   3       18.38      -29.81     31.67 o 
 -29   3   3       57.95       56.13      9.66 o 
 -27   3   3      226.75      224.31     10.00 o 
 -25   3   3       38.95       49.93      8.75 o 
 -23   3   3      604.21      773.21     31.33 o 
 -21   3   3      268.83      279.70     10.75 o 
 -19   3   3      231.80      227.52     10.28 o 
 -17   3   3     1466.68     1270.65     37.41 o 
 -15   3   3        1.83       -7.27     18.05 o 
 -13   3   3     2857.69     2693.52     43.85 o 
 -11   3   3     5308.32     5162.55     55.34 o 
  -9   3   3        2.11        5.86     14.22 o 
  -7   3   3     3635.74     3343.24     40.23 o 
  -5   3   3       15.18       21.81     13.79 o 
  -3   3   3     9438.14     9452.72     59.07 o 
  -1   3   3     2944.36     3270.31     35.89 o 
   1   3   3        0.71       13.86     12.35 o 
   3   3   3     2613.02     2650.72     33.69 o 
   5   3   3     5557.77     5213.12     47.54 o 
   7   3   3      698.11      614.63     21.40 o 
   9   3   3       11.28       21.43     14.68 o 
  11   3   3      384.74      423.60     16.69 o 
  13   3   3       25.45      -11.00     17.17 o 
  15   3   3      688.33      614.67     25.88 o 
  17   3   3      619.15      562.45     23.52 o 
  19   3   3      654.71      626.65     25.41 o 
  21   3   3       55.76       63.93      8.24 o 
  23   3   3        0.49      -27.95     27.95 o 
  27   3   3       14.39        0.00     31.15 o 
 -28   4   3       39.81       54.49      9.27 o 
 -26   4   3      182.36      164.29      9.81 o 
 -24   4   3      659.59      694.78     28.84 o 
 -22   4   3       49.85       52.45      9.93 o 
 -20   4   3      731.12      786.01     31.76 o 
 -18   4   3      290.98      379.14     19.10 o 
 -16   4   3       50.68       48.46      6.40 o 
 -14   4   3     1428.40     1244.15     34.63 o 
 -12   4   3      481.28      487.69     19.64 o 
 -10   4   3       12.88       20.60     15.67 o 
  -8   4   3        7.58      -16.30     16.30 o 
  -6   4   3     2461.97     2291.10     36.21 o 
  -4   4   3      256.44      273.67     12.68 o 
  -2   4   3      297.50      221.61     10.18 o 
   0   4   3      270.19      291.62     12.56 o 
   2   4   3     3863.29     3964.09     44.17 o 
   4   4   3      779.08      823.06     24.21 o 
   6   4   3      113.30       75.97      4.88 o 
   8   4   3     7586.03     7656.89     67.22 o 
  10   4   3     1143.11     1118.49     31.04 o 
  12   4   3     1955.40     1895.04     39.99 o 
  14   4   3       11.58       21.64     18.66 o 
  16   4   3     1317.67     1473.58     51.13 o 
  18   4   3      214.23      257.63     10.28 o 
  20   4   3      116.86      149.59      9.82 o 
  22   4   3      461.54      498.60     20.13 o 
  24   4   3      345.90      282.43     11.08 o 
  26   4   3      109.50      106.67      9.81 o 
  28   4   3        0.07       22.72     31.06 o 
 -27   5   3       81.11       76.39      9.81 o 
 -25   5   3       19.43       14.10     28.87 o 
 -23   5   3      139.44      164.68      9.13 o 
 -21   5   3       35.91       45.92     27.16 o 
 -19   5   3      142.88      149.00      8.78 o 
 -17   5   3        9.30        7.92     25.20 o 
 -15   5   3      531.88      600.53     23.67 o 
 -13   5   3     2550.85     2250.62     48.22 o 
 -11   5   3       46.18       38.57      5.53 o 
  -9   5   3       10.42       -0.59     18.28 o 
  -7   5   3      857.96      736.87     28.08 o 
  -5   5   3      137.53      148.24      5.52 o 
  -3   5   3     2196.63     2155.50     38.22 o 
  -1   5   3      467.98      452.23     20.82 o 
   1   5   3        6.44       10.98     16.18 o 
   3   5   3     1230.10     1231.84     31.11 o 
   5   5   3      493.75      493.90     19.94 o 
   7   5   3      529.18      496.09     21.15 o 
   9   5   3        4.24       11.74     17.47 o 
  11   5   3        2.44       12.01     18.15 o 
  13   5   3       59.23       21.53     22.12 o 
  15   5   3      162.74      226.16     10.18 o 
  17   5   3      406.08      487.29     20.31 o 
  19   5   3      222.02      269.65     10.66 o 
  21   5   3       49.64       58.65      8.35 o 
  23   5   3        7.04       10.81     28.99 o 
  25   5   3      146.11       59.44     35.95 o 
 -26   6   3        3.38       -2.84     33.40 o 
 -24   6   3      188.66      175.07     10.38 o 
 -22   6   3       57.78       57.45      8.85 o 
 -20   6   3      493.29      428.24     17.16 o 
 -18   6   3        0.73       24.80     31.39 o 
 -16   6   3       17.59      -21.16     27.75 o 
 -14   6   3      181.40      225.11     11.59 o 
 -12   6   3      161.52      151.77     10.01 o 
 -10   6   3      440.20      410.86     16.06 o 
  -8   6   3      123.88      126.70      6.25 o 
  -6   6   3      954.41      932.13     31.61 o 
  -4   6   3     1057.98     1052.56     33.09 o 
  -2   6   3       61.46       66.50      5.58 o 
   0   6   3      211.62      244.69      7.82 o 
   2   6   3      171.95      145.10      7.70 o 
   4   6   3        0.00       18.76     17.24 o 
   6   6   3      204.37      194.17      9.74 o 
   8   6   3      101.08      119.58      6.33 o 
  10   6   3      314.76      339.74     13.12 o 
  12   6   3      122.69      120.13      9.70 o 
  14   6   3        0.61       20.33     26.07 o 
  16   6   3      282.54      292.00     13.01 o 
  18   6   3       97.01       74.56      8.20 o 
  20   6   3        3.47      -28.58     28.58 o 
  22   6   3      438.68      382.88     13.11 o 
  24   6   3       55.16       63.22      9.61 o 
 -23   7   3       34.48       12.21     32.61 o 
 -21   7   3      136.22      166.86      9.83 o 
 -19   7   3      196.20      218.35     10.82 o 
 -17   7   3        4.04       43.84     26.70 o 
 -15   7   3       46.55       63.00      9.75 o 
 -13   7   3      385.57      370.11     15.42 o 
 -11   7   3      284.21      335.84     13.17 o 
  -9   7   3     1489.20     1912.33     60.08 o 
  -7   7   3       38.82       48.57      9.07 o 
  -5   7   3        0.91       -3.28     29.35 o 
  -3   7   3       83.30       68.47      8.60 o 
  -1   7   3       84.64       84.11      6.50 o 
   1   7   3     1070.59     1128.85     37.32 o 
   3   7   3        6.28      -14.08     28.87 o 
   5   7   3        0.99       21.07     29.30 o 
   7   7   3       15.93       28.72     31.10 o 
   9   7   3      119.36       92.08     10.48 o 
  11   7   3        8.56      -10.42     27.23 o 
  13   7   3        0.19      -21.64     31.86 o 
  15   7   3      135.93      151.34     10.69 o 
  17   7   3        5.50       -2.31     29.39 o 
  19   7   3       62.89       45.86     29.67 o 
  21   7   3       33.23       48.07     29.82 o 
  23   7   3       44.35       61.74     33.68 o 
 -20   8   3      125.13      138.59     10.29 o 
 -18   8   3        0.01       16.55     30.07 o 
 -16   8   3       15.84      -14.18     28.09 o 
 -14   8   3       10.25       21.75     28.54 o 
 -12   8   3      539.55      493.36     22.73 o 
 -10   8   3     1303.17     1631.27     60.34 o 
  -8   8   3        7.78       42.99     32.21 o 
  -6   8   3       12.13       32.84     26.54 o 
  -4   8   3       86.66       53.83     30.07 o 
  -2   8   3      167.80      176.39      9.78 o 
   0   8   3       72.89       87.01      8.08 o 
   2   8   3      386.96      480.47     22.28 o 
   4   8   3       19.55      -17.89     25.46 o 
   6   8   3        0.03      -17.39     27.46 o 
   8   8   3      247.13      302.78     16.15 o 
  10   8   3       86.35      123.92     10.22 o 
  12   8   3        0.68       -3.36     25.73 o 
  14   8   3      131.12      148.35      8.78 o 
  16   8   3       27.24      -27.00     29.90 o 
  18   8   3        2.02        9.25     30.12 o 
  20   8   3        7.56       -8.26     32.44 o 
 -17   9   3      138.93      185.80     10.29 o 
 -15   9   3      147.63      152.11     10.09 o 
 -13   9   3        1.14      -32.35     32.35 o 
 -11   9   3       77.36       29.29     29.02 o 
  -9   9   3      271.51      237.03      9.93 o 
  -7   9   3     1140.51     1222.90     48.95 o 
  -5   9   3        3.95       20.82     27.65 o 
  -3   9   3       85.46       82.20      8.34 o 
  -1   9   3       46.94       63.75     34.54 o 
   1   9   3       21.09       27.72     35.86 o 
   3   9   3      278.22      288.09     10.71 o 
   5   9   3      122.44      131.77      8.62 o 
   7   9   3        5.16       14.75     27.86 o 
   9   9   3      101.36      100.75      8.57 o 
  11   9   3       89.10       95.95      8.84 o 
  13   9   3        4.72      -30.63     30.63 o 
  15   9   3      199.75      193.06     10.30 o 
  17   9   3        0.10      -32.82     32.82 o 
 -12  10   3      380.25      372.04     13.82 o 
 -10  10   3      576.72      519.67     18.22 o 
  -8  10   3       11.73        3.88     30.69 o 
  -6  10   3        0.14       21.35     28.84 o 
  -4  10   3      198.20      235.44     11.76 o 
  -2  10   3      116.83      138.10      9.59 o 
   0  10   3      128.08      111.46      9.13 o 
   2  10   3      367.57      351.81     13.54 o 
   4  10   3       68.88       66.94      9.01 o 
   6  10   3       65.51      100.29      9.21 o 
   8  10   3       65.97       30.36     35.30 o 
  10  10   3      130.59      101.53     10.28 o 
  12  10   3        1.63       18.01     30.16 o 
  -5  11   3        2.34       43.50     29.83 o 
  -3  11   3       26.13       43.03     32.72 o 
  -1  11   3        1.56      -23.45     31.53 o 
   1  11   3       15.76       15.18     29.64 o 
   3  11   3       54.80       12.56     33.86 o 
 -30   0   4      624.27      696.10     29.87 o 
 -28   0   4       61.39       43.41     32.54 o 
 -26   0   4     1100.19     1240.02     50.86 o 
 -24   0   4      146.69      197.31     11.68 o 
 -22   0   4      152.18      206.13      9.23 o 
 -20   0   4      359.08      393.26     16.61 o 
 -18   0   4      405.10      349.31     15.49 o 
 -16   0   4     4667.28     4446.75     58.47 o 
 -14   0   4       38.75       45.40      5.19 o 
 -12   0   4      415.99      479.83     18.59 o 
 -10   0   4      288.71      237.81     11.20 o 
  -8   0   4     1528.19     2363.20     33.38 o 
  -6   0   4     4966.04     5167.29     43.78 o 
  -4   0   4    22738.31    25034.53     88.30 o 
  -2   0   4     1893.55     2222.45     27.71 o 
   0   0   4     5281.26     6139.52     43.08 o 
   2   0   4     9888.97    10531.32     56.85 o 
   4   0   4     3892.21     3834.22     37.56 o 
   6   0   4    50829.82    58179.43    146.89 o 
   8   0   4      566.66      596.13     21.01 o 
  10   0   4    12075.79    11800.83     76.91 o 
  12   0   4      234.87      192.50      7.72 o 
  14   0   4       57.12       67.60      5.52 o 
  16   0   4    16916.91    16660.48    112.43 o 
  18   0   4     1000.47      982.32     36.08 o 
  20   0   4      169.49      177.68      7.50 o 
  22   0   4       23.10       60.18     34.77 o 
  24   0   4      150.79      136.88      8.82 o 
  26   0   4      486.82      490.52     21.74 o 
  28   0   4       15.27       43.65     31.00 o 
 -29   1   4      222.33      239.25     13.12 o 
 -27   1   4        0.48       19.42     28.04 o 
 -25   1   4      145.59      151.88      8.95 o 
 -23   1   4      228.51      284.71     12.01 o 
 -21   1   4     2470.88     2322.05     53.53 o 
 -19   1   4     5072.35     4782.48     67.73 o 
 -17   1   4      164.53      173.29      7.45 o 
 -15   1   4      210.29      181.67      6.46 o 
 -13   1   4     9442.45     9086.99     73.91 o 
 -11   1   4     4381.74     4796.91     51.26 o 
  -9   1   4     7169.44     7830.73     60.20 o 
  -7   1   4    10762.94    11867.91     68.31 o 
  -5   1   4     7087.10     7051.95     49.97 o 
  -3   1   4     8575.83     9864.60     55.90 o 
  -1   1   4     8804.10    10241.81     55.87 o 
   1   1   4    10983.98    11867.35     60.65 o 
   3   1   4     1239.88     1212.37     23.37 o 
   5   1   4      392.81      538.18     18.95 o 
   7   1   4     2006.81     1996.08     31.56 o 
   9   1   4        0.34        6.33     14.40 o 
  11   1   4      422.36      422.65     15.54 o 
  13   1   4     1594.96     1470.97     33.97 o 
  15   1   4      768.72      817.76     30.88 o 
  17   1   4      971.43      921.60     32.65 o 
  19   1   4       11.63       -2.59     22.52 o 
  21   1   4      167.04      177.46      7.90 o 
  23   1   4      880.91     1194.04     49.10 o 
  25   1   4      376.96      419.44     14.52 o 
  27   1   4      526.64      618.77     22.20 o 
  29   1   4       30.93       40.66     30.66 o 
 -30   2   4      315.77      309.80     14.63 o 
 -28   2   4        2.33       -6.62     29.61 o 
 -26   2   4      520.15      508.51     18.90 o 
 -24   2   4        3.22       11.08     26.74 o 
 -22   2   4       14.71       19.46     24.24 o 
 -20   2   4      193.85      193.03      8.31 o 
 -18   2   4      487.43      460.29     18.08 o 
 -16   2   4     2106.96     1945.21     41.96 o 
 -14   2   4       88.75       70.88      5.44 o 
 -12   2   4      358.17      388.64     16.09 o 
 -10   2   4      370.46      397.56     16.32 o 
  -8   2   4      574.85      638.83     22.81 o 
  -6   2   4      204.86      274.18     12.03 o 
  -4   2   4      103.87       80.75      4.21 o 
  -2   2   4     1977.12     2681.82     32.92 o 
   0   2   4     4526.49     5032.55     43.32 o 
   2   2   4     2167.77     2239.19     30.93 o 
   4   2   4        3.16        1.52     13.29 o 
   6   2   4     3262.22     3617.40     41.94 o 
   8   2   4     2459.55     2467.33     37.95 o 
  10   2   4     3529.34     3533.83     46.24 o 
  12   2   4     1371.37     1343.50     33.45 o 
  14   2   4      355.91      363.17     13.71 o 
  16   2   4     1738.43     1678.23     41.48 o 
  18   2   4      267.83      264.40     12.24 o 
  20   2   4      938.39      841.80     35.35 o 
  22   2   4       94.30      113.27     10.76 o 
  24   2   4      116.22      112.45      8.96 o 
  26   2   4       71.06       31.49     31.89 o 
  28   2   4        1.85      -20.47     32.19 o 
 -29   3   4      179.87      202.65     10.59 o 
 -27   3   4        0.26       42.67     28.56 o 
 -25   3   4        0.78      -11.61     27.79 o 
 -23   3   4       14.49      -25.03     38.51 o 
 -21   3   4       79.76       68.42      7.83 o 
 -19   3   4      929.89      817.20     34.33 o 
 -17   3   4      576.32      485.36     20.19 o 
 -15   3   4     1324.74     1206.04     36.36 o 
 -13   3   4      468.77      433.41     18.29 o 
 -11   3   4        0.23        9.63     16.42 o 
  -9   3   4     3017.82     3013.64     43.58 o 
  -7   3   4      813.28      863.27     25.89 o 
  -5   3   4      918.79     1256.67     27.93 o 
  -3   3   4     1263.82     1361.00     27.60 o 
  -1   3   4       36.50       62.23      4.14 o 
   1   3   4       54.13      100.77      4.54 o 
   3   3   4       19.59       12.71     14.55 o 
   5   3   4      321.99      405.43     16.56 o 
   7   3   4     1599.54     1725.32     33.31 o 
   9   3   4      845.02      886.15     27.93 o 
  11   3   4       11.18       20.54     17.96 o 
  13   3   4      353.03      334.85     14.33 o 
  15   3   4      221.42      198.02      8.10 o 
  17   3   4      846.85      833.64     34.30 o 
  19   3   4      476.04      453.58     18.16 o 
  21   3   4       29.08       21.26     37.34 o 
  23   3   4      152.49      179.36      9.03 o 
  25   3   4       15.24       -4.97     30.17 o 
  27   3   4       81.61       78.91      9.81 o 
 -28   4   4       54.54       69.13      9.80 o 
 -26   4   4       59.32       11.67     34.60 o 
 -24   4   4       18.43       53.63     29.04 o 
 -22   4   4      108.73      133.23      8.48 o 
 -20   4   4      141.48      163.06      8.00 o 
 -18   4   4      454.77      447.69     18.37 o 
 -16   4   4      298.01      295.14     10.96 o 
 -14   4   4        6.71      -18.20     21.50 o 
 -12   4   4        1.41       -1.32     17.59 o 
 -10   4   4      436.06      481.97     17.77 o 
  -8   4   4      672.32      676.15     25.77 o 
  -6   4   4      151.74      167.42      6.84 o 
  -4   4   4     1687.75     1765.67     33.90 o 
  -2   4   4      189.94      208.29     10.05 o 
   0   4   4      299.95      307.33     12.42 o 
   2   4   4     1419.64     1363.53     31.37 o 
   4   4   4       41.56       56.16      5.00 o 
   6   4   4       16.63        0.53     17.40 o 
   8   4   4        1.66       -5.87     17.56 o 
  10   4   4      792.56      639.57     27.22 o 
  12   4   4        0.24       11.90     18.98 o 
  14   4   4       26.21       28.07      6.09 o 
  16   4   4        9.11       24.25     22.13 o 
  18   4   4      535.19      481.82     19.17 o 
  20   4   4      270.46      353.31     12.75 o 
  22   4   4       74.22       58.72      8.64 o 
  24   4   4       55.03       -8.69     30.52 o 
  26   4   4       70.88       79.61      9.48 o 
 -27   5   4       81.52       75.75      9.94 o 
 -25   5   4       22.00       22.51     28.60 o 
 -23   5   4       20.97        7.14     28.97 o 
 -21   5   4       68.61      -14.73     31.52 o 
 -19   5   4      145.79      188.67     11.16 o 
 -17   5   4      126.09      107.59      7.45 o 
 -15   5   4      643.15      566.77     22.54 o 
 -13   5   4     1596.66     1639.20     42.88 o 
 -11   5   4       14.25       30.21     19.94 o 
  -9   5   4      313.52      304.29     12.89 o 
  -7   5   4       17.28        9.60     18.81 o 
  -5   5   4        0.18       12.81     18.46 o 
  -3   5   4       49.41       32.44     18.06 o 
  -1   5   4        6.91       16.36     16.89 o 
   1   5   4      199.18      274.78     10.65 o 
   3   5   4     1051.45      985.46     31.38 o 
   5   5   4       10.29       28.90     18.96 o 
   7   5   4       43.39       41.12      5.40 o 
   9   5   4      280.32      281.99     10.82 o 
  11   5   4       84.26       73.34      6.21 o 
  13   5   4       23.61       36.14     22.92 o 
  15   5   4      205.82      168.66      7.40 o 
  17   5   4      166.52      159.81      7.87 o 
  19   5   4      232.88      277.91     12.25 o 
  21   5   4       49.72       12.60     28.57 o 
  23   5   4      108.71       85.75      9.16 o 
  25   5   4       29.64        9.49     32.70 o 
 -24   6   4        1.33        4.10     30.47 o 
 -22   6   4       75.28       52.50      8.85 o 
 -20   6   4        4.84       -3.56     29.03 o 
 -18   6   4      138.88      165.33     11.47 o 
 -16   6   4        0.98      -13.38     33.81 o 
 -14   6   4      488.00      458.03     20.36 o 
 -12   6   4      282.31      262.28     11.26 o 
 -10   6   4        9.73      -15.60     22.44 o 
  -8   6   4      921.86      898.55     33.61 o 
  -6   6   4      372.02      400.82     18.00 o 
  -4   6   4      945.06      958.10     32.63 o 
  -2   6   4      181.01      193.52      7.35 o 
   0   6   4      721.12      767.65     30.30 o 
   2   6   4      839.00      890.81     32.51 o 
   4   6   4      168.61      131.79      6.19 o 
   6   6   4      948.75      872.38     32.27 o 
   8   6   4      100.40       95.43      6.66 o 
  10   6   4      440.37      439.95     15.63 o 
  12   6   4      308.11      339.30     13.99 o 
  14   6   4      177.12      147.37      7.59 o 
  16   6   4        0.58        4.16     34.29 o 
  18   6   4       77.81       83.51      8.60 o 
  20   6   4        0.27      -25.01     29.05 o 
  22   6   4       32.28       24.77     31.20 o 
  24   6   4        9.93       18.10     32.09 o 
 -23   7   4      150.55      157.60     10.43 o 
 -21   7   4       23.54      -29.03     33.45 o 
 -19   7   4        2.75       32.45     28.23 o 
 -17   7   4      511.22      496.06     20.31 o 
 -15   7   4        1.24       24.19     32.43 o 
 -13   7   4      736.92      894.99     38.15 o 
 -11   7   4      237.00      246.01      9.55 o 
  -9   7   4      455.47      467.44     19.87 o 
  -7   7   4      575.76      584.99     22.01 o 
  -5   7   4       34.63       31.52      6.83 o 
  -3   7   4      257.69      254.79     12.74 o 
  -1   7   4      137.02      163.79      7.88 o 
   1   7   4      868.03      805.31     31.42 o 
   3   7   4        7.05       12.83     21.98 o 
   5   7   4        8.27        1.78     23.12 o 
   7   7   4       36.84       64.18      7.25 o 
   9   7   4      147.23      114.45      7.65 o 
  11   7   4      151.77      138.84      7.72 o 
  13   7   4       29.06       -5.61     35.30 o 
  15   7   4      145.72      201.88      8.91 o 
  17   7   4        0.29      -37.32     37.32 o 
  19   7   4      122.99      101.19      9.52 o 
  21   7   4      217.25      203.73     11.44 o 
 -20   8   4       51.95       35.50     33.85 o 
 -18   8   4       12.15       13.85      9.37 o 
 -16   8   4       32.12      -18.40     30.46 o 
 -14   8   4       36.64       28.94      8.50 o 
 -12   8   4        3.47       15.94     27.14 o 
 -10   8   4      126.14      126.51     11.12 o 
  -8   8   4      427.81      518.48     22.21 o 
  -6   8   4       41.44       50.57     34.28 o 
  -4   8   4      327.84      333.65     13.72 o 
  -2   8   4      232.83      216.86      9.32 o 
   0   8   4      119.49      120.60      8.67 o 
   2   8   4      607.48      676.59     29.98 o 
   4   8   4      192.25      218.76      9.35 o 
   6   8   4      864.95     1030.75     46.59 o 
   8   8   4       69.55       90.40     10.29 o 
  10   8   4      183.36      163.26      9.04 o 
  12   8   4      230.14      243.41      9.77 o 
  14   8   4      371.01      338.46     16.76 o 
  16   8   4       98.37      106.90      9.57 o 
  18   8   4        2.94        1.39     29.59 o 
 -17   9   4       42.12        0.00     33.38 o 
 -15   9   4        1.85      -31.12     34.08 o 
 -13   9   4      186.68      168.94     10.01 o 
 -11   9   4        5.91       31.32     26.39 o 
  -9   9   4        1.75      -25.51     30.37 o 
  -7   9   4      252.40      238.21     11.37 o 
  -5   9   4       10.59      -29.55     29.55 o 
  -3   9   4      181.87      186.80      9.06 o 
  -1   9   4       33.61       45.77      8.08 o 
   1   9   4       73.85       60.12      8.61 o 
   3   9   4       26.69       14.99     30.64 o 
   5   9   4        7.07        1.18     27.51 o 
   7   9   4      158.39      142.33      8.83 o 
   9   9   4       62.46       49.87      8.84 o 
  11   9   4        0.23       13.79     28.05 o 
  13   9   4        0.11      -11.95     31.49 o 
  15   9   4       48.37       48.80     31.50 o 
 -12  10   4       43.87       36.00     29.49 o 
 -10  10   4        9.12       -6.84     31.96 o 
  -8  10   4        4.41       10.65     30.43 o 
  -6  10   4        0.23        3.88     27.85 o 
  -4  10   4       13.27        2.56     29.88 o 
  -2  10   4        0.00       22.66     28.77 o 
   0  10   4        0.01      -25.16     29.76 o 
   2  10   4       18.78       40.42     27.28 o 
   4  10   4       16.71      -35.26     35.26 o 
   6  10   4       31.50       29.10     30.35 o 
   8  10   4       19.03       51.59     30.38 o 
  10  10   4       14.35       38.25     30.21 o 
 -29   1   5       14.32       27.16     31.53 o 
 -27   1   5        4.03      -29.17     29.17 o 
 -25   1   5        0.98       20.43     28.52 o 
 -23   1   5      594.04      762.90     30.40 o 
 -21   1   5      271.93      216.00      8.70 o 
 -19   1   5       51.48       75.58      7.45 o 
 -17   1   5      649.29      701.69     31.54 o 
 -15   1   5     1496.70     1478.48     37.04 o 
 -13   1   5      635.71      697.56     25.36 o 
 -11   1   5       93.55      112.86      4.92 o 
  -9   1   5        2.62       -6.37     16.12 o 
  -7   1   5      214.55      210.76      8.13 o 
  -5   1   5      329.76      444.52     18.40 o 
  -3   1   5     2599.26     2936.83     36.26 o 
  -1   1   5      988.95     1162.60     24.69 o 
   1   1   5     2054.50     2203.28     32.36 o 
   3   1   5     1983.18     2518.57     35.48 o 
   5   1   5     1388.55     1308.75     28.15 o 
   7   1   5      174.86      131.78      5.33 o 
   9   1   5      431.64      438.74     16.74 o 
  11   1   5       32.04       -1.13     16.60 o 
  13   1   5       29.63       31.57     17.85 o 
  15   1   5      396.29      350.08     14.91 o 
  17   1   5       85.26      104.65      7.31 o 
  19   1   5       80.41       81.85      7.24 o 
  21   1   5        4.35       35.65     32.60 o 
  23   1   5      284.76      273.62     13.60 o 
  25   1   5        1.39       19.43     26.59 o 
  27   1   5       11.98       14.98      9.01 o 
 -28   2   5       20.84      -12.26     34.12 o 
 -26   2   5      154.57      169.34      9.48 o 
 -24   2   5       39.42       60.92      8.76 o 
 -22   2   5      123.47      172.52     11.82 o 
 -20   2   5        7.90        9.24     23.48 o 
 -18   2   5       85.49       93.66      7.44 o 
 -16   2   5      266.06      274.77     12.15 o 
 -14   2   5      213.22      176.99      7.23 o 
 -12   2   5      589.95      597.31     24.35 o 
 -10   2   5        4.87       -3.04     15.65 o 
  -8   2   5     4350.99     4597.08     50.52 o 
  -6   2   5     1282.62     1757.07     32.00 o 
  -4   2   5      961.12     1213.23     26.69 o 
  -2   2   5      687.28      725.59     22.53 o 
   0   2   5    13420.62    13688.53     76.54 o 
   2   2   5     2367.96     2465.32     35.33 o 
   4   2   5      765.16      798.57     24.56 o 
   6   2   5      955.94     1081.54     27.78 o 
   8   2   5     2570.06     2323.50     37.71 o 
  10   2   5     3377.13     3193.55     45.73 o 
  12   2   5     4332.39     4018.07     53.83 o 
  14   2   5     2291.38     2179.67     45.96 o 
  16   2   5      572.35      600.98     22.10 o 
  18   2   5      194.83      183.16      8.05 o 
  20   2   5     1765.26     1583.65     48.31 o 
  22   2   5      114.73      112.80      9.10 o 
  24   2   5       11.50        7.10     28.19 o 
  26   2   5       15.76       21.48      8.95 o 
  28   2   5       11.32       -2.85     31.86 o 
 -27   3   5      149.35      175.42     10.21 o 
 -25   3   5       63.47       75.76      8.82 o 
 -23   3   5     1269.67     1262.05     48.95 o 
 -21   3   5      562.38      757.56     26.81 o 
 -19   3   5      410.68      427.02     17.83 o 
 -17   3   5     2937.73     2826.46     56.20 o 
 -15   3   5     3109.00     3248.41     54.67 o 
 -13   3   5     3252.00     2957.79     49.84 o 
 -11   3   5      805.87      895.36     28.94 o 
  -9   3   5     4205.26     4439.15     51.46 o 
  -7   3   5     1573.13     1742.99     33.91 o 
  -5   3   5     1435.36     1372.45     30.11 o 
  -3   3   5     2724.74     3027.89     40.43 o 
  -1   3   5     1310.45     1427.10     29.77 o 
   1   3   5       41.00       21.71     16.05 o 
   3   3   5     1188.54     1442.73     30.32 o 
   5   3   5     1275.99     1278.80     28.53 o 
   7   3   5      303.24      336.66     14.88 o 
   9   3   5      645.89      601.14     21.85 o 
  11   3   5      751.76      735.63     27.38 o 
  13   3   5      435.50      465.76     21.24 o 
  15   3   5      706.26      741.73     29.03 o 
  17   3   5     1006.76      953.73     38.11 o 
  19   3   5      685.75      643.76     26.94 o 
  21   3   5      564.56      721.11     34.55 o 
  23   3   5      821.50      764.26     31.06 o 
  25   3   5        0.03      -32.16     32.16 o 
  27   3   5       72.79       71.89      9.67 o 
 -26   4   5       10.73      -22.88     34.75 o 
 -24   4   5       54.78       44.68     29.90 o 
 -22   4   5      903.69      939.81     33.31 o 
 -20   4   5       91.30       54.17     37.04 o 
 -18   4   5       39.91       30.13     25.44 o 
 -16   4   5      200.12      237.31      8.58 o 
 -14   4   5       68.81        8.57     24.33 o 
 -12   4   5      679.94      635.09     25.30 o 
 -10   4   5       17.54        0.00     17.31 o 
  -8   4   5      202.04      193.38      9.99 o 
  -6   4   5     7696.39     7512.19     67.06 o 
  -4   4   5     2822.36     2730.72     41.45 o 
  -2   4   5       51.34       59.57      4.73 o 
   0   4   5     8147.79     8299.74     67.59 o 
   2   4   5      833.43      812.73     25.72 o 
   4   4   5    11278.37    10641.78     79.05 o 
   6   4   5     3791.61     3602.07     49.87 o 
   8   4   5      166.04      149.45      6.47 o 
  10   4   5     2704.47     2659.93     47.27 o 
  12   4   5       69.72       65.18      6.42 o 
  14   4   5     3211.11     3131.65     58.16 o 
  16   4   5      117.59      102.50      7.56 o 
  18   4   5      189.26      228.43     11.81 o 
  20   4   5      258.59      254.63      9.63 o 
  22   4   5        1.73       31.81     25.70 o 
  24   4   5      164.08      222.51     10.15 o 
  26   4   5       19.69       30.55     30.55 o 
 -25   5   5      274.77      262.41     12.71 o 
 -23   5   5      216.71      200.18      9.99 o 
 -21   5   5        5.80       14.34     29.40 o 
 -19   5   5      641.00      952.83     37.76 o 
 -17   5   5      302.86      280.30     10.29 o 
 -15   5   5      536.88      458.31     19.65 o 
 -13   5   5     2655.92     2582.68     53.69 o 
 -11   5   5      458.46      498.70     19.29 o 
  -9   5   5     1628.12     1521.66     39.67 o 
  -7   5   5      233.95      228.88      9.40 o 
  -5   5   5      628.80      605.03     23.71 o 
  -3   5   5     1004.35     1125.90     31.14 o 
  -1   5   5      125.43      137.97      6.18 o 
   1   5   5      413.68      411.49     15.99 o 
   3   5   5       21.77       20.67     17.97 o 
   5   5   5       55.80       45.06      5.67 o 
   7   5   5       86.84       95.22      6.07 o 
   9   5   5      912.01      902.52     34.18 o 
  11   5   5      684.73      619.79     25.23 o 
  13   5   5       33.35       23.20      7.01 o 
  15   5   5       47.70       54.04      7.28 o 
  17   5   5      537.64      704.74     26.35 o 
  19   5   5      768.71      847.86     33.33 o 
  21   5   5      620.49      605.73     23.95 o 
  23   5   5       78.73       79.48      9.83 o 
  25   5   5        1.35       47.75     30.64 o 
 -24   6   5      286.40      291.59     11.24 o 
 -22   6   5      104.56       95.89      9.38 o 
 -20   6   5        1.90      -14.12     27.26 o 
 -18   6   5       13.43      -29.22     29.22 o 
 -16   6   5        5.82       44.90     33.89 o 
 -14   6   5      526.88      516.36     21.02 o 
 -12   6   5        2.37        8.23     23.31 o 
 -10   6   5        1.60       15.01     22.77 o 
  -8   6   5       40.19       41.16     22.09 o 
  -6   6   5       25.01       18.66     20.82 o 
  -4   6   5        1.24        0.00     19.90 o 
  -2   6   5       27.87       28.25     19.45 o 
   0   6   5      666.62      641.89     25.98 o 
   2   6   5       62.88       29.35     22.18 o 
   4   6   5       11.29       30.95     19.69 o 
   6   6   5      255.96      280.29     12.58 o 
   8   6   5      164.74      201.76     10.09 o 
  10   6   5     1726.84     1714.43     48.29 o 
  12   6   5       79.68       66.67      7.66 o 
  14   6   5        5.67       15.65     23.98 o 
  16   6   5      209.45      215.54     12.76 o 
  18   6   5       45.00       -9.26     30.43 o 
  20   6   5      171.95      185.23      9.80 o 
  22   6   5      149.66      133.65     10.54 o 
 -21   7   5       22.06       16.30     30.03 o 
 -19   7   5        0.09       17.55     30.02 o 
 -17   7   5        1.35       11.67     27.17 o 
 -15   7   5        1.54      -23.07     28.28 o 
 -13   7   5       53.37       51.59      7.58 o 
 -11   7   5        0.38       26.93     24.10 o 
  -9   7   5        0.66      -25.32     25.32 o 
  -7   7   5        1.73        3.74     22.53 o 
  -5   7   5      113.06      107.89      7.49 o 
  -3   7   5        5.05       11.69     23.11 o 
  -1   7   5      393.34      425.28     16.36 o 
   1   7   5       15.09       17.69      6.77 o 
   3   7   5       47.71       41.22      6.98 o 
   5   7   5       15.07      -12.91     25.17 o 
   7   7   5       66.00       39.22     25.18 o 
   9   7   5      120.16      147.33      8.18 o 
  11   7   5       82.36       84.12      7.59 o 
  13   7   5       64.89       49.90      8.12 o 
  15   7   5        2.70      -28.26     28.26 o 
  17   7   5        8.79       20.88     26.89 o 
  19   7   5       17.75       44.04     29.69 o 
  21   7   5       78.45       77.35      9.66 o 
 -20   8   5       23.66      -13.99     35.44 o 
 -18   8   5       51.47       39.32     34.24 o 
 -16   8   5        6.26      -21.50     31.32 o 
 -14   8   5       72.61       93.41      8.97 o 
 -12   8   5       25.53       35.36      8.56 o 
 -10   8   5      358.05      325.92     13.94 o 
  -8   8   5       18.68        6.18     26.22 o 
  -6   8   5      171.20      195.32      8.67 o 
  -4   8   5        7.45       14.71     25.28 o 
  -2   8   5        0.32      -25.15     25.15 o 
   0   8   5      292.66      295.11     12.09 o 
   2   8   5        2.39        1.97     23.28 o 
   4   8   5      545.64      558.68     22.26 o 
   6   8   5       31.44       17.40     25.77 o 
   8   8   5      278.46      255.97     11.34 o 
  10   8   5        7.42       16.49     29.62 o 
  12   8   5       99.91      114.51      8.84 o 
  14   8   5        6.60       26.14     28.32 o 
  16   8   5        1.92       13.34     29.19 o 
  18   8   5      151.35      135.39     10.04 o 
 -15   9   5        0.53       36.52     28.61 o 
 -13   9   5       18.95       -1.32     30.62 o 
 -11   9   5        1.02       13.88     28.95 o 
  -9   9   5        4.30       13.34     29.52 o 
  -7   9   5       43.72       10.64     28.12 o 
  -5   9   5       13.93      -30.87     30.87 o 
  -3   9   5       84.61       73.03      9.06 o 
  -1   9   5       22.83       31.99     28.90 o 
   1   9   5        0.14        0.00     28.79 o 
   3   9   5       16.59       29.93     25.46 o 
   5   9   5       18.78       17.65     27.46 o 
   7   9   5      403.87      407.95     12.59 o 
   9   9   5      123.14      131.91      9.44 o 
  11   9   5       53.46       28.58     32.81 o 
  13   9   5       10.18        6.87     31.03 o 
  15   9   5       13.86       11.23     32.17 o 
 -10  10   5       58.71       63.86      9.80 o 
  -8  10   5       10.01       56.39     30.43 o 
  -6  10   5       52.49       -2.69     33.57 o 
  -4  10   5        1.96      -31.60     31.60 o 
  -2  10   5       13.54        0.00     30.55 o 
   0  10   5      138.83      181.25     10.12 o 
   2  10   5       11.85       26.43     31.69 o 
   4  10   5       92.16       61.06      9.54 o 
   6  10   5       10.22        9.55     31.94 o 
   8  10   5       96.07       93.94      9.89 o 
  10  10   5        0.53       21.18     29.62 o 
 -28   0   6       57.92       53.49      9.61 o 
 -26   0   6       12.31       28.32     30.97 o 
 -24   0   6      654.19      674.53     25.15 o 
 -22   0   6       31.49       17.40      7.97 o 
 -20   0   6     1007.44     1017.29     41.53 o 
 -18   0   6       31.16       39.50      7.91 o 
 -16   0   6      689.86      591.92     24.95 o 
 -14   0   6     1375.96     1276.00     35.16 o 
 -12   0   6       25.23       18.33     17.20 o 
 -10   0   6      792.38      821.95     27.42 o 
  -8   0   6     6168.70     6409.84     59.05 o 
  -6   0   6     6519.57     5878.99     53.79 o 
  -4   0   6     2485.38     2632.17     36.49 o 
  -2   0   6     5643.85     6655.11     54.67 o 
   0   0   6      265.67      340.45     15.90 o 
   2   0   6     1662.28     1160.96     27.02 o 
   4   0   6    13637.65    14786.96     83.17 o 
   6   0   6      170.25      205.91      8.22 o 
   8   0   6     1114.42     1091.79     29.89 o 
  10   0   6     1148.28     1252.98     31.13 o 
  12   0   6       15.63       -8.93     20.25 o 
  14   0   6       19.29       23.49     24.23 o 
  16   0   6     3324.47     3356.30     60.58 o 
  18   0   6     1058.16     1063.68     40.47 o 
  20   0   6       20.75       37.59     24.31 o 
  22   0   6       30.16      -29.47     29.47 o 
  24   0   6       47.17       31.91     31.97 o 
  26   0   6      214.61      208.36     10.54 o 
 -29   1   6      274.55      312.52     11.79 o 
 -27   1   6       16.25      -28.64     31.69 o 
 -25   1   6      237.88      239.28      9.88 o 
 -23   1   6      229.19      252.26      9.69 o 
 -21   1   6      163.03      144.43      8.84 o 
 -19   1   6     4722.97     4802.62     74.27 o 
 -17   1   6      427.00      494.29     17.84 o 
 -15   1   6     1366.93     1386.08     38.45 o 
 -13   1   6      228.05      249.59     10.58 o 
 -11   1   6      524.00      467.52     16.94 o 
  -9   1   6     6287.93     6819.81     62.52 o 
  -7   1   6      383.59      420.26     17.63 o 
  -5   1   6      825.62      957.94     24.84 o 
  -3   1   6      444.80      533.78     20.12 o 
  -1   1   6      604.15      535.22     21.18 o 
   1   1   6      259.84      233.26      9.36 o 
   3   1   6     2129.70     2259.14     34.38 o 
   5   1   6      729.10     1028.15     26.10 o 
   7   1   6      285.03      270.40     10.60 o 
   9   1   6      298.66      334.34     14.21 o 
  11   1   6      509.99      497.20     23.87 o 
  13   1   6     6952.03     6804.35     74.66 o 
  15   1   6     2388.73     2250.14     49.84 o 
  17   1   6      686.64      778.36     30.32 o 
  19   1   6      101.55       86.84      8.11 o 
  21   1   6      935.28      895.18     36.32 o 
  23   1   6      827.89      863.88     36.03 o 
  25   1   6       30.97       28.25     32.63 o 
  27   1   6      491.75      487.18     23.46 o 
 -28   2   6       96.67       88.52      9.94 o 
 -26   2   6      147.32      159.49      9.81 o 
 -24   2   6        5.62       43.08     26.35 o 
 -22   2   6      131.15      142.59      8.57 o 
 -20   2   6      114.82      121.80      8.38 o 
 -18   2   6      391.36      497.53     16.62 o 
 -16   2   6      322.55      358.67     15.20 o 
 -14   2   6      127.48      171.18      6.56 o 
 -12   2   6      260.57      271.33      9.59 o 
 -10   2   6      989.74      814.21     27.66 o 
  -8   2   6      147.30      105.45      5.13 o 
  -6   2   6      314.76      296.72     11.63 o 
  -4   2   6     1046.85     1053.64     26.18 o 
  -2   2   6     3050.67     2912.36     38.85 o 
   0   2   6     2943.36     2966.03     39.35 o 
   2   2   6     1347.31     1618.80     31.14 o 
   4   2   6     5497.52     5778.57     56.19 o 
   6   2   6     1560.11     1693.85     33.98 o 
   8   2   6     2182.34     2182.13     39.53 o 
  10   2   6      575.15      627.61     25.94 o 
  12   2   6      783.70      668.52     28.09 o 
  14   2   6      953.02      930.40     34.98 o 
  16   2   6     1107.93     1034.89     40.61 o 
  18   2   6      418.85      492.46     17.69 o 
  20   2   6       32.65        6.11     27.38 o 
  22   2   6       13.09      -20.58     29.94 o 
  24   2   6        1.55        5.04     29.59 o 
  26   2   6      103.08       59.73     34.54 o 
 -27   3   6       74.36       36.06     34.20 o 
 -25   3   6       25.85       26.34     30.79 o 
 -23   3   6      861.97      845.83     33.68 o 
 -21   3   6       65.92       64.69      7.83 o 
 -19   3   6       32.93       55.14      7.69 o 
 -17   3   6       12.84        9.40     25.55 o 
 -15   3   6      285.94      332.29     12.03 o 
 -13   3   6      520.33      500.69     21.72 o 
 -11   3   6      108.68      107.11      6.06 o 
  -9   3   6      572.94      712.36     27.04 o 
  -7   3   6      135.87      137.47      5.98 o 
  -5   3   6      112.32      141.72      6.57 o 
  -3   3   6     1484.50     1554.47     32.15 o 
  -1   3   6     1610.36     1697.99     33.33 o 
   1   3   6      146.95      184.43     10.80 o 
   3   3   6      164.44      121.21      6.53 o 
   5   3   6        7.86        1.12     15.60 o 
   7   3   6      124.61      125.04      6.35 o 
   9   3   6      788.72      707.43     28.57 o 
  11   3   6       14.43        9.16      5.90 o 
  13   3   6     1088.83     1170.91     39.24 o 
  15   3   6      520.41      495.79     18.15 o 
  17   3   6      531.89      535.17     22.82 o 
  19   3   6       97.18       81.47      8.05 o 
  21   3   6        9.66        1.20     27.44 o 
  23   3   6      248.98      303.10     10.88 o 
  25   3   6       97.49       94.69      9.75 o 
 -26   4   6        0.59      -30.91     30.91 o 
 -24   4   6       46.46       42.82     30.49 o 
 -22   4   6      108.48      125.15      9.20 o 
 -20   4   6      160.27      154.19      8.60 o 
 -18   4   6       14.52        1.06     26.23 o 
 -16   4   6      115.77      110.31      7.79 o 
 -14   4   6        8.98       23.28     23.08 o 
 -12   4   6      167.62      183.09      7.18 o 
 -10   4   6      276.10      355.69     15.40 o 
  -8   4   6      388.37      446.68     15.85 o 
  -6   4   6       17.33       -6.18     17.55 o 
  -4   4   6       86.03       85.30      5.52 o 
  -2   4   6      366.13      454.38     19.14 o 
   0   4   6        4.24      -10.00     18.61 o 
   2   4   6     2420.15     2443.73     42.99 o 
   4   4   6        4.78       -3.10     18.59 o 
   6   4   6      364.91      429.22     16.90 o 
   8   4   6       42.16       42.82      5.68 o 
  10   4   6      507.93      478.28     20.44 o 
  12   4   6     2766.53     2694.71     55.22 o 
  14   4   6      202.32      212.01      8.95 o 
  16   4   6       12.32       -5.11     26.67 o 
  18   4   6       29.40       35.12     27.22 o 
  20   4   6        4.66      -17.01     28.78 o 
  22   4   6      156.30      156.92      9.56 o 
  24   4   6        0.96       -4.11     31.38 o 
 -25   5   6      147.22      148.10     10.26 o 
 -23   5   6       49.44       41.20      9.33 o 
 -21   5   6       10.62       30.93     27.16 o 
 -19   5   6      135.78      151.93      8.78 o 
 -17   5   6        4.29      -13.92     25.60 o 
 -15   5   6      446.77      465.71     20.84 o 
 -13   5   6        0.04      -11.40     24.05 o 
 -11   5   6       12.60       19.62     24.69 o 
  -9   5   6     1089.61     1013.90     34.48 o 
  -7   5   6        7.00      -14.92     19.46 o 
  -5   5   6      746.85      829.39     31.47 o 
  -3   5   6       65.36       98.39      5.98 o 
  -1   5   6       10.78       -0.72     19.74 o 
   1   5   6     2942.07     2633.23     47.98 o 
   3   5   6        0.78       12.84     19.36 o 
   5   5   6     1495.08     1502.31     39.61 o 
   7   5   6      531.34      484.45     17.48 o 
   9   5   6       53.44       30.24     24.16 o 
  11   5   6      485.60      412.31     15.00 o 
  13   5   6      102.62      131.00      7.87 o 
  15   5   6       14.92       31.57     24.42 o 
  17   5   6      292.78      249.45     12.78 o 
  19   5   6      109.25       76.17      8.75 o 
  21   5   6       66.22       84.40      9.09 o 
  23   5   6        9.47        4.18     30.34 o 
 -24   6   6      157.74      159.37     10.31 o 
 -22   6   6       42.51       48.28     32.76 o 
 -20   6   6      153.57      171.16      9.31 o 
 -18   6   6      113.28      120.40      8.97 o 
 -16   6   6       52.22       41.02      8.11 o 
 -14   6   6      231.50      253.43      9.10 o 
 -12   6   6        1.21       30.69     24.37 o 
 -10   6   6      925.09      859.69     37.98 o 
  -8   6   6        0.02        3.75     23.60 o 
  -6   6   6       21.96       31.86      6.90 o 
  -4   6   6      769.32      758.13     29.56 o 
  -2   6   6     1822.82     1947.88     48.31 o 
   0   6   6     1201.13     1240.19     40.94 o 
   2   6   6      628.80      668.14     25.35 o 
   4   6   6      254.72      296.51     11.40 o 
   6   6   6       88.83       36.32     27.09 o 
   8   6   6     1308.16     1249.93     44.13 o 
  10   6   6      797.59      735.36     31.61 o 
  12   6   6      440.06      461.07     18.75 o 
  14   6   6      218.12      213.77      9.58 o 
  16   6   6       22.05       33.92     26.65 o 
  18   6   6      142.30      142.61      9.46 o 
  20   6   6      154.17      179.36     10.20 o 
  22   6   6      127.29      143.12     10.21 o 
 -21   7   6       80.45       64.03     34.53 o 
 -19   7   6       39.34       33.78     30.29 o 
 -17   7   6       39.25        0.00     29.35 o 
 -13   7   6        7.06      -18.39     28.53 o 
 -11   7   6       25.75        0.99     25.87 o 
  -9   7   6      659.04      605.74     23.87 o 
  -7   7   6       87.24       91.65      7.82 o 
  -5   7   6      370.11      339.55     15.04 o 
  -3   7   6      117.89      114.36      7.69 o 
  -1   7   6      157.11      171.30      8.28 o 
   1   7   6       85.44       92.27      7.63 o 
   3   7   6       20.66       20.35     25.62 o 
   5   7   6     1344.78     1279.37     45.08 o 
   7   7   6      593.55      625.65     23.87 o 
   9   7   6       86.11       17.15     29.36 o 
  11   7   6       28.71       31.55      8.12 o 
  13   7   6      255.77      209.44      9.38 o 
  15   7   6       21.98       -3.63     29.40 o 
  17   7   6      207.31      231.82     10.31 o 
  19   7   6        0.08        9.46     31.42 o 
 -18   8   6        1.62      -16.36     31.47 o 
 -16   8   6        7.56       21.24     32.85 o 
 -14   8   6       75.52       69.68      8.97 o 
 -12   8   6        2.07       23.83     29.17 o 
 -10   8   6      129.78      113.06      8.75 o 
  -8   8   6      143.99      172.84      8.81 o 
  -6   8   6       65.59       85.98      7.88 o 
  -4   8   6      104.21      111.52      7.95 o 
  -2   8   6      285.22      284.94     10.12 o 
   0   8   6       40.79        5.13     26.76 o 
   2   8   6      309.44      326.95     12.37 o 
   4   8   6       91.30      100.29      8.43 o 
   6   8   6       23.61       23.01     27.04 o 
   8   8   6      117.41      116.97      8.84 o 
  10   8   6       12.82       15.44     29.24 o 
  12   8   6       27.68        7.46     29.84 o 
  14   8   6       80.50       95.83      9.51 o 
  16   8   6        0.09      -22.99     33.30 o 
 -15   9   6       77.69       39.09     32.43 o 
 -13   9   6        0.10      -34.64     34.64 o 
 -11   9   6       19.57        2.63     32.37 o 
  -9   9   6       21.83       40.50     29.52 o 
  -7   9   6        1.32      -30.62     30.62 o 
  -5   9   6       45.66       18.13     29.17 o 
  -3   9   6        2.84       14.32     26.61 o 
  -1   9   6       28.45       40.42     27.60 o 
   1   9   6        5.79      -11.97     28.87 o 
   3   9   6        2.22       -6.06     28.43 o 
   5   9   6       16.77        4.35      8.83 o 
   7   9   6       66.57       30.34     34.17 o 
   9   9   6        0.28        7.92     29.24 o 
  11   9   6       11.51      -34.33     34.33 o 
  13   9   6        3.11        5.55     32.17 o 
  -8  10   6        3.05       22.15     31.16 o 
  -6  10   6        0.63       -9.13      9.13 o 
  -4  10   6        0.06      -33.51     33.51 o 
  -2  10   6       33.64       52.97      9.33 o 
   0  10   6       36.40       32.87     30.83 o 
   2  10   6       40.37       48.22     31.77 o 
   4  10   6       35.03       -6.78     32.33 o 
   6  10   6        0.16      -22.14     33.28 o 
 -27   1   7        7.63      -32.82     32.82 o 
 -25   1   7        0.21      -27.27     28.73 o 
 -23   1   7       18.99        6.84     27.22 o 
 -21   1   7      655.14      838.76     32.30 o 
 -19   1   7       71.10       88.72      8.25 o 
 -17   1   7        4.03       30.76     22.77 o 
 -15   1   7       55.49       48.05      6.33 o 
 -13   1   7       96.30      126.44      6.46 o 
 -11   1   7     3608.68     3763.84     55.00 o 
  -9   1   7      745.98      852.01     28.63 o 
  -7   1   7       35.51       24.99      4.88 o 
  -5   1   7        2.75        4.80     16.32 o 
  -3   1   7     1224.08     1212.88     30.19 o 
  -1   1   7     8462.88     8880.00     70.47 o 
   1   1   7        7.01        8.90     16.01 o 
   3   1   7        3.87        4.86     16.17 o 
   5   1   7      449.13      399.78     18.26 o 
   7   1   7     3724.34     3631.80     51.37 o 
   9   1   7      903.95      799.22     29.97 o 
  11   1   7      350.78      354.83     15.40 o 
  13   1   7       94.74       93.92      6.73 o 
  15   1   7      531.67      507.13     21.36 o 
  17   1   7      916.61      883.54     36.51 o 
  19   1   7        0.15      -14.29     26.18 o 
  21   1   7       55.25       53.46      8.37 o 
  23   1   7       20.67       25.29      8.69 o 
  25   1   7      112.80      144.52     10.08 o 
 -28   2   7       24.19        5.63     31.21 o 
 -26   2   7       15.40       25.47     30.25 o 
 -24   2   7      143.20      179.46      9.63 o 
 -22   2   7       64.48       49.25     27.78 o 
 -20   2   7      393.55      392.14     14.04 o 
 -18   2   7       72.53       75.55      7.91 o 
 -16   2   7      762.71      755.69     32.98 o 
 -14   2   7      309.36      341.54     13.32 o 
 -12   2   7      286.60      348.55     14.95 o 
 -10   2   7      229.31      202.67      9.11 o 
  -8   2   7      440.63      390.33     17.83 o 
  -6   2   7     2503.85     2754.77     43.34 o 
  -4   2   7       27.39       28.28     16.77 o 
  -2   2   7     2794.25     2677.07     41.98 o 
   0   2   7       82.84       49.12      4.95 o 
   2   2   7     2228.13     2740.60     42.77 o 
   4   2   7     1583.60     1583.95     35.21 o 
   6   2   7       48.31       32.01     18.73 o 
   8   2   7     1714.30     1614.91     38.16 o 
  10   2   7       80.91       90.03      6.19 o 
  12   2   7      538.52      539.74     22.85 o 
  14   2   7      807.85      725.46     32.85 o 
  16   2   7      241.32      217.22     10.85 o 
  18   2   7      120.64      107.87      7.65 o 
  20   2   7       80.37       96.02      8.44 o 
  22   2   7        0.28      -24.50     30.21 o 
  24   2   7       60.79       53.68     32.64 o 
  26   2   7      125.74      106.15     10.01 o 
 -27   3   7        2.05      -15.38     32.09 o 
 -25   3   7      159.48      167.32     10.29 o 
 -23   3   7       11.57       41.31     29.82 o 
 -21   3   7      568.28      519.53     19.30 o 
 -19   3   7       32.14       30.28      7.35 o 
 -17   3   7      342.20      345.46     18.40 o 
 -15   3   7      428.78      454.38     18.64 o 
 -13   3   7      213.69      253.16     10.96 o 
 -11   3   7     3214.33     3053.25     53.45 o 
  -9   3   7        2.56       29.94     18.69 o 
  -7   3   7      887.35      868.84     29.20 o 
  -5   3   7     1589.70     1778.76     38.34 o 
  -3   3   7        1.61       13.68     17.43 o 
  -1   3   7     2626.15     2718.82     44.02 o 
   1   3   7       48.79       15.49     19.12 o 
   3   3   7     2515.87     2296.75     42.34 o 
   5   3   7       72.50       34.53     19.65 o 
   7   3   7      682.93      684.20     28.95 o 
   9   3   7      308.58      347.42     14.26 o 
  11   3   7     2224.99     2180.06     48.32 o 
  13   3   7      104.95       76.54      7.04 o 
  15   3   7       35.24        9.44      7.91 o 
  17   3   7      806.62      757.60     33.01 o 
  19   3   7       15.07       25.67     27.40 o 
  21   3   7      645.98      689.63     23.05 o 
  23   3   7       42.17       25.09      9.03 o 
  25   3   7       80.89       74.47     10.01 o 
 -26   4   7       42.70       24.15      9.75 o 
 -24   4   7       63.99       45.27     34.14 o 
 -22   4   7       44.65       43.90      8.94 o 
 -20   4   7      138.41      117.48      8.93 o 
 -18   4   7      122.65      132.90      7.93 o 
 -16   4   7      485.09      537.38     21.99 o 
 -14   4   7        6.36       21.37     22.89 o 
 -12   4   7       26.96       12.45     22.14 o 
 -10   4   7       67.21       78.26      6.65 o 
  -8   4   7        4.30       24.47     19.74 o 
  -6   4   7      473.61      512.74     19.33 o 
  -4   4   7        8.10       -0.72     18.41 o 
  -2   4   7      593.14      597.21     23.03 o 
   0   4   7        0.45        7.70     18.82 o 
   2   4   7       35.48       -6.46     19.70 o 
   4   4   7      682.80      765.31     30.22 o 
   6   4   7        0.06       31.64     19.69 o 
   8   4   7       60.23       49.07      6.61 o 
  10   4   7     1302.73     1216.79     39.25 o 
  12   4   7      378.60      380.15     17.09 o 
  14   4   7      123.52      116.49      8.49 o 
  16   4   7       40.05       42.93     25.08 o 
  18   4   7      172.57      171.30      8.90 o 
  20   4   7        3.78       22.14     30.25 o 
  22   4   7        1.99      -12.02     32.47 o 
  24   4   7      106.63       96.58     10.08 o 
 -23   5   7       45.45       54.44      9.53 o 
 -21   5   7        1.06       -4.96     30.93 o 
 -19   5   7      204.48      195.48      9.44 o 
 -17   5   7      168.55      169.94      8.51 o 
 -15   5   7       71.92       58.37      7.58 o 
 -13   5   7      115.96      130.69      8.24 o 
 -11   5   7      891.19      822.69     34.24 o 
  -9   5   7        0.34        3.75     23.36 o 
  -7   5   7      202.40      220.41      8.87 o 
  -5   5   7      570.28      664.21     24.84 o 
  -3   5   7      323.49      358.65     13.81 o 
  -1   5   7        0.20        1.58     20.40 o 
   1   5   7      483.63      460.26     19.36 o 
   3   5   7     2516.57     2662.95     52.52 o 
   5   5   7       92.39       93.58      7.25 o 
   7   5   7      267.93      260.54     12.54 o 
   9   5   7       77.62       63.49      7.86 o 
  11   5   7      464.31      520.68     20.96 o 
  13   5   7      230.49      249.61     10.45 o 
  15   5   7        3.75       -8.61     26.28 o 
  19   5   7        7.82       13.66     29.84 o 
  21   5   7      364.88      433.81     14.27 o 
 -22   6   7        4.99        1.39     31.05 o 
 -20   6   7       38.14      -28.26     36.32 o 
 -18   6   7       10.84       27.98     28.31 o 
 -16   6   7       41.55       20.19      8.25 o 
 -14   6   7       11.76        4.22     25.51 o 
 -12   6   7        1.85       17.85     25.95 o 
 -10   6   7       53.45       51.94     29.36 o 
  -8   6   7       69.46       77.97      7.89 o 
  -6   6   7      169.08      148.69      7.95 o 
  -4   6   7      326.92      284.68     12.09 o 
  -2   6   7      240.79      282.43     13.42 o 
   0   6   7       42.24       46.68     27.39 o 
   2   6   7        0.01        7.71     25.16 o 
   4   6   7       62.73       47.06      7.51 o 
   6   6   7       80.85       42.14     26.91 o 
   8   6   7       39.31       15.71     27.19 o 
  10   6   7      571.24      556.49     23.37 o 
  12   6   7      284.11      251.79      9.71 o 
  14   6   7      112.18      103.46      8.66 o 
  16   6   7       97.16       25.60     31.29 o 
  18   6   7       11.55       42.57     29.06 o 
  20   6   7       22.19       -2.72     32.14 o 
 -19   7   7       56.44       59.01     33.53 o 
 -17   7   7       19.88      -32.26     32.26 o 
 -15   7   7       47.30       43.99     29.81 o 
 -13   7   7        0.77       26.43     26.56 o 
 -11   7   7       10.62      -12.05     27.12 o 
  -9   7   7       30.74       15.58     26.70 o 
  -7   7   7      171.80      147.19      8.15 o 
  -5   7   7       33.25        6.90     26.08 o 
  -3   7   7      345.39      316.24     14.59 o 
  -1   7   7       16.15       21.97      7.70 o 
   1   7   7       30.67       43.60     24.89 o 
   3   7   7      462.73      416.35     17.13 o 
   5   7   7       44.01       32.24     25.52 o 
   7   7   7     1044.20     1082.85     44.40 o 
   9   7   7       50.78       41.78      8.25 o 
  11   7   7        0.20      -11.49     28.26 o 
  13   7   7       78.98       78.48      8.72 o 
  15   7   7        1.69       -8.92     29.08 o 
  17   7   7      369.82      400.36     13.09 o 
 -16   8   7       91.58       49.95     34.44 o 
 -14   8   7        0.10      -23.80     31.11 o 
 -12   8   7        4.29       19.95     29.37 o 
 -10   8   7        0.00      -29.99     29.99 o 
  -8   8   7       96.44       88.60      8.61 o 
  -6   8   7      133.05      119.51      8.94 o 
  -4   8   7      474.25      485.43     20.57 o 
  -2   8   7        0.13      -27.67     27.67 o 
   0   8   7       86.75       66.31      8.35 o 
   2   8   7       29.53       32.47      7.90 o 
   4   8   7      582.60      515.20     17.67 o 
   6   8   7      911.55      908.65     41.49 o 
   8   8   7        0.91      -25.61     30.95 o 
  10   8   7       25.83        8.98      8.78 o 
  12   8   7       68.21       42.33     31.63 o 
  14   8   7      113.13       93.16      9.84 o 
 -13   9   7        8.22      -29.24     31.68 o 
 -11   9   7      252.26      257.41     12.11 o 
  -9   9   7        0.00       -9.40     32.15 o 
  -7   9   7       22.76       55.47     30.17 o 
  -5   9   7      374.32      364.31     12.88 o 
  -3   9   7       26.70       41.40     31.42 o 
  -1   9   7      222.59      246.96     10.13 o 
   1   9   7       14.49       23.49      8.69 o 
   3   9   7       17.91        3.82     31.94 o 
   5   9   7       50.88       -9.03     33.76 o 
   7   9   7      168.42      140.99     10.49 o 
   9   9   7      305.23      308.75     15.38 o 
  11   9   7       63.08       50.26     34.68 o 
  -4  10   7      190.36      175.05     10.58 o 
  -2  10   7       67.88       43.06     34.52 o 
   0  10   7        0.27       38.87     28.94 o 
   2  10   7       52.39       66.28     10.07 o 
 -26   0   8      283.76      319.85     11.15 o 
 -24   0   8       21.94       17.33     29.68 o 
 -22   0   8      141.06      134.41      8.90 o 
 -20   0   8     1043.30     1190.45     44.55 o 
 -18   0   8       44.73       40.52     25.02 o 
 -16   0   8       49.09       80.04      7.19 o 
 -14   0   8      676.88      723.31     30.46 o 
 -12   0   8      376.59      379.93     18.95 o 
 -10   0   8      898.00      911.21     34.40 o 
  -8   0   8       64.51       66.04      6.14 o 
  -6   0   8      232.13      210.15      8.25 o 
  -4   0   8       61.01       64.86      5.72 o 
  -2   0   8      817.84      826.52     29.51 o 
   0   0   8     2438.33     2691.44     43.46 o 
   2   0   8     1642.95     1652.70     35.87 o 
   4   0   8      952.36      982.99     30.84 o 
   6   0   8     1199.58     1191.21     36.76 o 
   8   0   8        1.53       36.92     20.36 o 
  10   0   8       80.93       97.11      6.87 o 
  12   0   8     1669.38     1515.60     43.58 o 
  14   0   8      139.85      126.84      7.32 o 
  16   0   8      706.98      800.54     30.87 o 
  18   0   8       28.62       33.84     26.93 o 
  22   0   8      432.40      380.62     11.89 o 
  24   0   8       82.61      105.78      9.89 o 
 -27   1   8        6.58       -5.57     31.11 o 
 -25   1   8      185.38      192.28     10.09 o 
 -23   1   8       17.47       -1.20     30.69 o 
 -21   1   8       70.25       35.63     28.52 o 
 -19   1   8        2.57       23.15     24.75 o 
 -17   1   8      573.65      551.62     22.98 o 
 -15   1   8      788.30      804.93     34.79 o 
 -13   1   8     1900.14     1688.42     43.19 o 
 -11   1   8      655.07      788.37     29.29 o 
  -9   1   8      352.42      357.32     14.17 o 
  -7   1   8     2583.34     2672.10     45.69 o 
  -5   1   8     3600.76     3850.29     52.95 o 
  -3   1   8    11703.43    12208.17     88.69 o 
  -1   1   8      768.44      815.06     28.28 o 
   1   1   8     2517.80     2551.24     43.57 o 
   3   1   8     2416.56     2310.85     41.84 o 
   5   1   8        9.38       17.07     19.54 o 
   7   1   8     2703.42     2607.07     49.00 o 
   9   1   8      541.97      485.88     19.09 o 
  11   1   8     2131.01     1947.16     46.54 o 
  13   1   8      157.90      155.76      7.46 o 
  15   1   8      167.02      177.27      7.99 o 
  17   1   8      608.60      557.73     24.61 o 
  19   1   8      104.72      126.49      8.71 o 
  21   1   8       98.49       88.74      8.77 o 
  23   1   8       73.36       80.32      9.56 o 
  25   1   8      219.48      232.26     11.15 o 
 -26   2   8      226.05      209.92     10.55 o 
 -24   2   8        8.69       19.13     28.03 o 
 -22   2   8        4.92        4.65     29.45 o 
 -20   2   8      182.87      174.43      8.78 o 
 -18   2   8      182.96      174.33      8.24 o 
 -16   2   8      130.46      103.10      7.36 o 
 -14   2   8      266.58      267.08     12.12 o 
 -12   2   8       27.98       38.22     20.63 o 
 -10   2   8      181.35      168.75      7.32 o 
  -8   2   8      438.85      428.43     17.70 o 
  -6   2   8        0.78       -4.28     19.74 o 
  -4   2   8      145.42      149.12      5.99 o 
  -2   2   8     1605.64     1651.13     37.57 o 
   0   2   8      619.51      673.53     25.39 o 
   2   2   8      403.53      420.62     16.30 o 
   4   2   8       91.22       85.75      5.91 o 
   6   2   8      309.93      285.27      9.64 o 
   8   2   8      161.09      139.89      6.92 o 
  10   2   8      106.95      131.68      6.86 o 
  12   2   8      106.45       68.77      7.20 o 
  14   2   8        1.25      -13.13     23.99 o 
  16   2   8      303.00      293.33      8.92 o 
  18   2   8       27.31       43.30     26.87 o 
  20   2   8        3.14      -28.25     28.84 o 
  22   2   8        1.74       -7.77     29.62 o 
  24   2   8       86.29       82.55      9.82 o 
 -25   3   8       24.12       22.24     34.99 o 
 -23   3   8       42.04       15.21     29.15 o 
 -21   3   8      305.79      253.44     10.28 o 
 -19   3   8        0.20      -26.24     26.24 o 
 -17   3   8       12.55       -6.95     25.34 o 
 -15   3   8        6.23       13.42      7.73 o 
 -13   3   8      826.97      682.34     26.34 o 
 -11   3   8       61.12       25.84     23.79 o 
  -9   3   8       65.34       60.55      6.58 o 
  -7   3   8        3.66       27.71     21.06 o 
  -5   3   8      369.32      452.10     18.10 o 
  -3   3   8     1285.69     1408.85     37.97 o 
  -1   3   8      982.80     1044.77     34.64 o 
   1   3   8     2900.08     3281.89     53.65 o 
   3   3   8      739.35      751.70     30.41 o 
   5   3   8       27.92       43.50      6.09 o 
   7   3   8      578.10      629.06     26.45 o 
   9   3   8      400.38      364.43     14.07 o 
  11   3   8      652.45      612.39     23.84 o 
  13   3   8       55.72       52.25      7.18 o 
  15   3   8       31.56       15.17     25.22 o 
  17   3   8       53.92       63.51      8.26 o 
  19   3   8       31.61       18.75     30.33 o 
  21   3   8        8.47       -8.97     28.37 o 
  23   3   8        3.19      -32.33     32.33 o 
 -24   4   8      114.99      104.33     10.01 o 
 -22   4   8        4.72      -14.04     30.79 o 
 -20   4   8       21.67       49.08     27.85 o 
 -18   4   8       50.89        6.68     28.22 o 
 -16   4   8        2.66      -25.49     25.49 o 
 -14   4   8        5.65      -23.36     28.31 o 
 -12   4   8      127.26      107.95      8.30 o 
 -10   4   8      500.71      470.26     20.61 o 
  -8   4   8       28.01       17.70     23.17 o 
  -6   4   8       12.48        2.43     22.62 o 
  -4   4   8       38.42       12.84     23.17 o 
  -2   4   8      646.21      715.36     26.86 o 
   0   4   8      865.60      904.88     34.45 o 
   2   4   8      500.78      520.41     21.70 o 
   4   4   8        1.11       20.40     21.46 o 
   6   4   8       93.40       88.43      6.81 o 
   8   4   8      479.18      448.22     18.46 o 
  10   4   8        7.38      -12.12     27.02 o 
  12   4   8     1204.86     1125.36     45.07 o 
  14   4   8      124.16      120.33      7.89 o 
  16   4   8       30.57       14.67     26.89 o 
  18   4   8       43.09       34.42     27.45 o 
  20   4   8        0.29      -16.82     30.84 o 
  22   4   8       56.42       57.11      9.30 o 
 -23   5   8      290.65      312.78     13.89 o 
 -21   5   8       18.95        2.64     30.94 o 
 -19   5   8       16.08       16.85     28.27 o 
 -17   5   8       57.86       43.84     29.18 o 
 -15   5   8        7.66      -19.07     24.61 o 
 -13   5   8      752.79      819.75     31.51 o 
 -11   5   8      426.98      443.64     17.91 o 
  -9   5   8       85.97       76.28      8.03 o 
  -7   5   8      457.42      438.01     18.15 o 
  -5   5   8       68.03       78.70      7.10 o 
  -3   5   8     1043.63     1076.71     40.22 o 
  -1   5   8        5.38       -7.84     24.30 o 
   1   5   8      525.96      539.29     23.65 o 
   3   5   8      111.03      204.00      8.44 o 
   5   5   8      540.87      562.94     21.12 o 
   7   5   8      104.20      104.81      8.12 o 
   9   5   8      530.84      483.05     20.62 o 
  11   5   8      388.35      460.56     16.60 o 
  13   5   8      150.25      207.62      8.74 o 
  15   5   8       30.64       26.89     29.41 o 
  17   5   8       33.06       50.45     28.57 o 
  19   5   8      198.44      181.61     10.42 o 
  21   5   8       48.13       79.24      9.70 o 
 -20   6   8      292.67      270.23     11.16 o 
 -18   6   8      167.38      191.07     10.10 o 
 -16   6   8       10.21       43.75     26.99 o 
 -14   6   8       34.58       44.84     29.87 o 
 -12   6   8      277.02      268.19     10.61 o 
 -10   6   8      112.68       48.91     28.50 o 
  -8   6   8      320.59      337.83     16.44 o 
  -6   6   8       14.05      -14.79     27.80 o 
  -4   6   8      206.23      213.82      8.81 o 
  -2   6   8      172.05      189.90      9.22 o 
   0   6   8      287.20      320.92     12.71 o 
   2   6   8     1743.38     1775.79     52.53 o 
   4   6   8      669.65      640.35     25.32 o 
   6   6   8        0.18      -19.80     26.79 o 
   8   6   8      888.57      868.02     38.62 o 
  10   6   8      630.85      646.05     25.30 o 
  12   6   8      497.15      498.95     18.31 o 
  14   6   8       41.19       11.97     29.56 o 
  16   6   8      128.06      109.27      9.20 o 
  18   6   8        4.13      -22.19     32.39 o 
 -19   7   8       14.54       26.94      9.38 o 
 -17   7   8      115.82      103.16      9.90 o 
 -15   7   8      158.50      140.65      9.57 o 
 -13   7   8      228.02      249.38     10.02 o 
 -11   7   8       87.55       93.55      8.56 o 
  -9   7   8       22.99       28.48     28.21 o 
  -7   7   8     1330.50     1196.01     46.93 o 
  -5   7   8        3.24       32.47     24.84 o 
  -3   7   8      110.87      133.89      8.02 o 
  -1   7   8      286.98      275.60      9.48 o 
   1   7   8       49.17       60.44      7.91 o 
   3   7   8      291.78      294.72     14.51 o 
   5   7   8        3.05       39.06     26.52 o 
   7   7   8      221.82      205.87      9.50 o 
   9   7   8       58.94       30.11     30.18 o 
  11   7   8        3.76      -20.61     28.93 o 
  13   7   8        1.02      -15.40     29.67 o 
  15   7   8        0.12       27.51     29.75 o 
  17   7   8      123.57      112.80     10.19 o 
 -16   8   8        1.45        7.06     31.15 o 
 -14   8   8       76.25       59.92      9.62 o 
 -12   8   8       47.90       55.91      9.42 o 
 -10   8   8       42.23       48.16     28.35 o 
  -8   8   8        0.07        3.68     30.05 o 
  -6   8   8       12.21       47.65     25.96 o 
  -4   8   8        1.37      -14.07     28.00 o 
  -2   8   8      104.84      108.92      8.75 o 
   0   8   8       46.83        8.16     31.80 o 
   2   8   8      346.89      356.62     13.38 o 
   4   8   8       40.48       32.39     29.56 o 
   6   8   8       19.88       -8.65     31.81 o 
   8   8   8      624.32      587.53     24.43 o 
  10   8   8      116.45      102.12      9.71 o 
  12   8   8      104.62      103.40     10.04 o 
  -9   9   8        0.89       12.30     31.83 o 
  -7   9   8      124.02      129.91     10.12 o 
  -5   9   8       30.56       59.69     32.15 o 
  -3   9   8       23.10       10.78     31.23 o 
  -1   9   8       65.38       63.36      9.47 o 
   1   9   8        0.05       29.63     31.34 o 
   3   9   8      238.66      248.60     12.65 o 
   5   9   8        5.00       39.06     30.88 o 
   7   9   8       21.76       42.73     32.09 o 
 -25   1   9       73.39       62.88     10.03 o 
 -23   1   9        2.01        2.53     29.97 o 
 -21   1   9      119.40       83.59      8.71 o 
 -19   1   9       75.08      -24.70     30.82 o 
 -17   1   9       24.33        9.06     26.06 o 
 -15   1   9       77.64       46.25     25.72 o 
 -13   1   9      430.30      370.95     18.70 o 
 -11   1   9       49.83        4.38     24.36 o 
  -9   1   9       93.44       99.27      6.48 o 
  -7   1   9      761.02      818.00     31.99 o 
  -5   1   9     1463.47     1768.94     42.67 o 
  -3   1   9       83.09       82.33      6.63 o 
  -1   1   9     1044.76     1138.83     37.22 o 
   1   1   9      401.87      407.52     17.65 o 
   3   1   9        0.08      -16.67     21.34 o 
   5   1   9       10.99        7.21      6.34 o 
   7   1   9       14.40       39.27     22.44 o 
   9   1   9      111.20       98.88      7.41 o 
  11   1   9       10.60       16.34      6.74 o 
  13   1   9       57.41       50.25      7.33 o 
  15   1   9       40.92       47.67      7.66 o 
  17   1   9        8.63       18.36     27.55 o 
  19   1   9       54.33       35.77     28.26 o 
  21   1   9       69.52       67.77      9.24 o 
  23   1   9       76.32       82.01      9.69 o 
 -24   2   9        2.72       31.49     31.03 o 
 -22   2   9      235.98      208.33     10.11 o 
 -20   2   9        0.08       32.06     26.28 o 
 -18   2   9       13.77       -8.84     27.37 o 
 -16   2   9      491.91      450.54     18.11 o 
 -14   2   9      151.41      103.38      7.48 o 
 -12   2   9       61.53       50.90      7.21 o 
 -10   2   9        9.51      -25.26     25.26 o 
  -8   2   9      131.59      150.86      7.44 o 
  -6   2   9        0.08      -10.74     21.74 o 
  -4   2   9       32.73       31.80      6.19 o 
  -2   2   9        1.59       17.16     19.54 o 
   0   2   9      496.68      498.13     23.11 o 
   2   2   9        5.84       -6.17     20.23 o 
   4   2   9      500.11      410.77     19.79 o 
   6   2   9      226.98      229.03     10.04 o 
   8   2   9       73.52       30.68     24.76 o 
  10   2   9     1521.67     1410.26     42.10 o 
  12   2   9       17.90       25.94     24.20 o 
  14   2   9      134.07      159.17      8.13 o 
  16   2   9      334.71      318.96     13.18 o 
  18   2   9        8.24        7.05     27.54 o 
  20   2   9       77.95       69.33      8.84 o 
  22   2   9        2.35      -32.61     32.61 o 
 -23   3   9        0.06      -12.22     32.14 o 
 -21   3   9      222.43      217.89      9.75 o 
 -19   3   9      361.52      336.67     17.03 o 
 -17   3   9      571.85      600.51     23.09 o 
 -15   3   9       52.18       46.73      7.73 o 
 -13   3   9     1457.97     1444.07     45.29 o 
 -11   3   9      794.17      722.89     27.03 o 
  -9   3   9     1874.62     1913.50     47.86 o 
  -7   3   9     4151.30     4652.46     68.52 o 
  -5   3   9     3140.63     3243.92     57.55 o 
  -3   3   9      752.10      681.07     30.81 o 
  -1   3   9     2055.46     1765.34     45.04 o 
   1   3   9     3134.59     3115.34     56.13 o 
   3   3   9      510.90      552.10     23.68 o 
   5   3   9      551.83      516.29     22.65 o 
   7   3   9      726.85      629.98     25.67 o 
   9   3   9       14.57        0.93     23.83 o 
  11   3   9       50.93       -3.85     28.51 o 
  13   3   9      111.05       88.06      7.98 o 
  15   3   9      611.12      597.76     24.23 o 
  17   3   9       26.91       37.55     29.36 o 
  19   3   9        4.77       -2.39      8.65 o 
  21   3   9      182.58      171.57     10.63 o 
 -22   4   9      331.32      350.77     15.69 o 
 -20   4   9       54.52       51.47     28.91 o 
 -18   4   9        3.14       24.39     25.85 o 
 -16   4   9      654.15      607.45     25.03 o 
 -14   4   9       27.03       41.31     24.81 o 
 -12   4   9       60.48       83.72      7.58 o 
 -10   4   9        2.99        0.00     24.83 o 
  -8   4   9       35.98       35.87     23.10 o 
  -6   4   9      365.95      386.08     12.96 o 
  -4   4   9      105.11      141.24      7.57 o 
  -2   4   9      173.92      223.14     10.87 o 
   0   4   9     2694.98     2800.28     55.10 o 
   2   4   9        6.73       -4.49     25.01 o 
   4   4   9       58.76       86.29      7.47 o 
   6   4   9      935.14      981.69     38.35 o 
   8   4   9      113.26       92.07      7.68 o 
  10   4   9     2654.30     2515.28     56.44 o 
  12   4   9       78.54       75.53      8.22 o 
  14   4   9      304.76      324.42     11.02 o 
  16   4   9      251.83      240.28     10.96 o 
  18   4   9      255.61      270.30     11.17 o 
  20   4   9      277.57      296.83     11.04 o 
 -21   5   9       28.71       17.59     31.41 o 
 -19   5   9      119.05      135.06      9.51 o 
 -17   5   9      264.87      250.69     10.70 o 
 -15   5   9        0.03        0.00     28.58 o 
 -13   5   9      321.54      353.57     15.63 o 
 -11   5   9      551.70      525.44     20.16 o 
  -9   5   9     1868.43     1693.70     49.76 o 
  -7   5   9     1438.19     1452.47     45.97 o 
  -5   5   9      174.90      195.60      9.47 o 
  -3   5   9     1111.98     1117.15     41.36 o 
  -1   5   9      135.13      155.93      7.64 o 
   1   5   9     1084.16     1019.70     39.82 o 
   3   5   9     1903.72     1874.89     49.08 o 
   5   5   9      314.86      340.36     14.06 o 
   7   5   9      492.45      474.05     20.75 o 
   9   5   9       46.76       45.09     25.32 o 
  11   5   9       95.99      110.37      8.40 o 
  13   5   9      321.86      264.74     11.52 o 
  15   5   9      160.27      183.25      9.48 o 
  17   5   9        0.18       22.75     30.58 o 
  19   5   9       22.72       37.45     32.33 o 
 -20   6   9       30.10       14.01     31.98 o 
 -18   6   9        2.11       -5.48     32.56 o 
 -16   6   9       26.86       48.25     29.38 o 
 -14   6   9        7.97       13.13      8.31 o 
 -12   6   9        0.49       -0.86      8.04 o 
 -10   6   9        3.60       -9.02     27.85 o 
  -8   6   9      556.88      561.03     21.64 o 
  -6   6   9       34.31       22.88     25.84 o 
  -4   6   9       31.10       38.95     27.83 o 
  -2   6   9       23.07        0.00     26.68 o 
   0   6   9       68.52       15.29     27.94 o 
   2   6   9      869.67      696.24     32.44 o 
   4   6   9       12.66       42.89     25.47 o 
   6   6   9        0.14      -15.51     27.93 o 
   8   6   9        0.50      -11.49     27.08 o 
  10   6   9        3.00       -9.25     27.03 o 
  12   6   9       18.42      -29.29     29.29 o 
  14   6   9      103.22       90.58      9.33 o 
  16   6   9       33.41       24.83      9.67 o 
 -17   7   9       38.64       45.96     32.29 o 
 -15   7   9        0.72      -33.40     33.40 o 
 -13   7   9        5.36        7.71     30.26 o 
 -11   7   9       43.33       18.44     28.97 o 
  -9   7   9       16.37        4.74     27.96 o 
  -7   7   9        3.98      -16.11     27.29 o 
  -5   7   9       17.91      -11.31     28.02 o 
  -3   7   9        5.81       16.19     27.70 o 
  -1   7   9      103.47      114.89      8.89 o 
   1   7   9       14.43       31.39     27.30 o 
   3   7   9      419.42      429.20     17.88 o 
   5   7   9        5.67       31.42     27.19 o 
   7   7   9      152.37      127.77      9.57 o 
   9   7   9       11.69       11.23     30.45 o 
  11   7   9       10.87       17.25     31.19 o 
  13   7   9      150.71      153.18     10.58 o 
 -12   8   9      110.29      129.82     10.08 o 
 -10   8   9       16.01       15.00     31.59 o 
  -8   8   9      138.46      126.61      9.93 o 
  -6   8   9       16.33      -28.94     28.94 o 
  -4   8   9      194.32      199.64      9.87 o 
  -2   8   9       68.54       26.26     31.00 o 
   0   8   9       36.29       44.74      8.89 o 
   2   8   9      176.42      184.24      9.89 o 
   4   8   9       13.78       11.42      9.11 o 
   6   8   9      834.54      825.80     34.20 o 
   8   8   9        4.79       34.55     30.91 o 
  10   8   9       60.30       82.33      9.71 o 
  -5   9   9       22.13       -4.21     34.07 o 
  -3   9   9       36.66       49.74     33.36 o 
  -1   9   9       37.06       15.21     33.38 o 
   1   9   9        0.31       47.11     29.32 o 
   3   9   9      103.84      100.98     10.22 o 
 -24   0  10       28.52       50.90     34.75 o 
 -22   0  10      115.28       95.89      9.58 o 
 -20   0  10        7.75       22.69     27.88 o 
 -18   0  10      521.80      485.32     21.38 o 
 -16   0  10       14.19       21.33     28.59 o 
 -14   0  10      507.76      489.10     17.61 o 
 -12   0  10       90.84      106.77      7.75 o 
 -10   0  10       81.68       76.66      7.69 o 
  -8   0  10      847.17      823.20     33.75 o 
  -6   0  10     2499.55     2688.99     56.30 o 
  -4   0  10      759.97      833.78     35.67 o 
  -2   0  10     1658.42     1660.35     45.44 o 
   0   0  10     2074.84     2144.13     49.30 o 
   2   0  10       28.03       22.12     24.06 o 
   4   0  10     3210.52     3280.06     61.19 o 
   6   0  10       98.13       96.77      7.89 o 
   8   0  10     6735.45     5852.42     78.43 o 
  10   0  10      309.70      373.57     18.96 o 
  12   0  10       21.35       32.94     24.74 o 
  14   0  10     1401.97     1162.50     45.31 o 
  16   0  10       92.23      138.70      8.59 o 
  18   0  10       80.45       98.81      9.32 o 
  20   0  10      448.46      474.17     20.95 o 
 -23   1  10      288.50      272.56     14.36 o 
 -21   1  10       27.09        5.06     31.54 o 
 -19   1  10      237.43      224.06      9.46 o 
 -17   1  10      882.91      824.11     33.21 o 
 -15   1  10      967.87      895.59     33.78 o 
 -13   1  10     2052.15     1850.22     50.29 o 
 -11   1  10      402.72      352.83     15.99 o 
  -9   1  10     2650.72     2559.82     60.31 o 
  -7   1  10      275.09      336.90     14.57 o 
  -5   1  10       47.30       58.60      7.39 o 
  -3   1  10     8964.77     9040.59     94.17 o 
  -1   1  10     1804.39     1708.73     46.63 o 
   1   1  10      572.22      568.55     24.72 o 
   3   1  10      530.10      540.92     22.68 o 
   5   1  10        5.11       41.47     25.98 o 
   7   1  10     1800.59     1614.97     45.64 o 
   9   1  10       70.57       76.80      7.41 o 
  11   1  10      163.04      150.52      8.01 o 
  13   1  10       38.55       45.00     27.20 o 
  15   1  10        0.16       10.52     28.11 o 
  17   1  10        0.36      -28.75     29.89 o 
  19   1  10      328.71      365.03     17.89 o 
  21   1  10      253.44      321.85     11.17 o 
 -24   2  10       19.75       -9.84     35.56 o 
 -22   2  10      152.41      131.97     10.25 o 
 -20   2  10       36.14       50.89     31.33 o 
 -18   2  10        5.39       19.46     26.30 o 
 -16   2  10       21.14       -1.13     27.53 o 
 -14   2  10       99.93       41.05     28.08 o 
 -12   2  10      239.26      232.78      8.53 o 
 -10   2  10      428.80      448.24     19.25 o 
  -8   2  10       37.71       33.85     26.34 o 
  -6   2  10     1454.36     1665.96     47.56 o 
  -4   2  10      133.42      143.05      7.78 o 
  -2   2  10       15.65       -4.56     25.31 o 
   0   2  10       77.31       80.71      7.49 o 
   2   2  10        5.23       29.74     24.56 o 
   4   2  10     2087.31     1996.59     50.12 o 
   6   2  10      371.47      378.44     14.17 o 
   8   2  10      654.52      565.58     21.31 o 
  10   2  10       24.24       41.06     25.39 o 
  12   2  10       11.40       21.22     26.49 o 
  14   2  10      979.42      962.80     40.60 o 
  16   2  10       39.46       18.92     29.64 o 
  18   2  10        9.93        1.26     28.75 o 
  20   2  10      167.20      150.55     10.44 o 
 -23   3  10        0.00      -28.03     32.94 o 
 -21   3  10        4.32       -3.52      9.29 o 
 -19   3  10        0.80       -1.26     29.62 o 
 -17   3  10      244.07      240.55     11.51 o 
 -15   3  10        6.51        9.06     28.56 o 
 -13   3  10      391.44      377.17     16.83 o 
 -11   3  10      114.37       88.53      7.65 o 
  -9   3  10       58.74       61.25      7.44 o 
  -7   3  10     1950.68     2081.83     50.24 o 
  -5   3  10       29.88       40.11     23.91 o 
  -3   3  10     1073.57     1020.02     40.46 o 
  -1   3  10       42.33       38.60     25.34 o 
   1   3  10      489.17      467.22     22.54 o 
   3   3  10      611.31      646.05     26.15 o 
   5   3  10       56.79       55.94      7.29 o 
   7   3  10      863.88      727.64     31.65 o 
   9   3  10       13.04        7.11     25.57 o 
  11   3  10      238.35      242.89     12.37 o 
  13   3  10      114.13      122.19      8.92 o 
  15   3  10       56.14       39.50      8.66 o 
  17   3  10        0.10      -31.43     31.43 o 
  19   3  10        4.13      -18.10     32.60 o 
 -22   4  10        0.93       28.15     31.59 o 
 -20   4  10       67.80       55.85     32.82 o 
 -18   4  10      106.80       73.72      9.39 o 
 -16   4  10       12.51       11.69     26.76 o 
 -14   4  10      181.40      165.21      9.24 o 
 -12   4  10       23.63       24.26     27.43 o 
 -10   4  10       13.94       25.56     25.63 o 
  -8   4  10        6.20      -23.63     25.21 o 
  -6   4  10       56.67       50.70      7.64 o 
  -4   4  10      579.66      597.19     24.17 o 
  -2   4  10       70.63       79.40      7.31 o 
   0   4  10      572.36      583.46     23.61 o 
   2   4  10       80.83       59.89      7.66 o 
   4   4  10       22.13      -10.78     26.05 o 
   6   4  10      198.74      174.54      8.34 o 
   8   4  10       42.24        5.23     26.89 o 
  10   4  10       13.49       30.56     26.25 o 
  12   4  10        4.45      -28.40     28.40 o 
  14   4  10       11.91       20.52     28.49 o 
  16   4  10        0.84       22.00     29.78 o 
  18   4  10       45.38       30.01     31.74 o 
 -19   5  10      128.89      129.88      9.91 o 
 -17   5  10        2.17      -32.77     32.77 o 
 -15   5  10        0.12      -29.38     29.38 o 
 -13   5  10       13.20       27.77     25.66 o 
 -11   5  10        2.68        2.31     28.87 o 
  -9   5  10      836.86      830.29     30.94 o 
  -7   5  10      131.67      144.64      8.42 o 
  -5   5  10       15.36      -10.27     25.48 o 
  -3   5  10       15.84       15.22     26.69 o 
  -1   5  10       34.59       28.34     26.10 o 
   1   5  10       90.84        2.04     28.10 o 
   3   5  10       52.40       47.26      7.99 o 
   5   5  10       41.31       28.74     27.02 o 
   7   5  10       12.73      -28.29     28.29 o 
   9   5  10       48.11       51.14     30.83 o 
  11   5  10       47.86       50.98     29.26 o 
  13   5  10       45.36       42.80     29.55 o 
  15   5  10        1.07       18.97     30.04 o 
  17   5  10        6.80        1.39     32.59 o 
 -18   6  10       74.02       64.74      9.71 o 
 -16   6  10       66.46       74.28      9.77 o 
 -14   6  10      202.89      238.20     10.23 o 
 -12   6  10        0.29        6.20     27.82 o 
 -10   6  10      126.79       60.18     36.41 o 
  -8   6  10      176.41      194.43      9.34 o 
  -6   6  10        0.03      -12.96     29.61 o 
  -4   6  10      478.23      498.27     20.02 o 
  -2   6  10       19.50       -9.23     28.94 o 
   0   6  10      166.97      154.30      9.17 o 
   2   6  10       19.43      -30.94     30.94 o 
   4   6  10      276.56      303.54     11.55 o 
   6   6  10      491.21      481.77     20.81 o 
   8   6  10       65.61       -4.82     32.78 o 
  10   6  10       59.18       60.77      8.79 o 
  12   6  10       40.52       30.90     30.24 o 
  14   6  10      469.26      473.79     18.80 o 
 -15   7  10       45.13       43.71     33.08 o 
 -13   7  10      246.79      191.74     10.35 o 
 -11   7  10       12.18       44.46     31.81 o 
  -9   7  10      282.48      315.30     15.86 o 
  -7   7  10        4.75        6.25     29.28 o 
  -5   7  10      265.59      268.57     12.50 o 
  -3   7  10       51.76       10.93     30.95 o 
  -1   7  10        5.20        8.44     29.27 o 
   1   7  10      239.07      267.99     11.88 o 
   3   7  10        2.94        8.65     29.50 o 
   5   7  10       58.66       52.37      9.18 o 
   7   7  10       20.35       53.12     30.13 o 
   9   7  10        7.82       34.30     29.14 o 
  11   7  10       36.79       44.17     31.93 o 
 -10   8  10        0.09       40.82     31.86 o 
  -8   8  10       73.84       71.99      9.87 o 
  -6   8  10        4.56       14.87     33.03 o 
  -4   8  10       37.54       44.04     32.71 o 
  -2   8  10       80.71       79.44     10.01 o 
   0   8  10      169.86      189.69     10.42 o 
   2   8  10        0.66       13.86     31.42 o 
   4   8  10       74.63       72.84      9.58 o 
   6   8  10       18.36       -2.77     34.68 o 
 -21   1  11       27.10       30.69      9.45 o 
 -19   1  11      159.77      158.69      9.66 o 
 -17   1  11       13.62       17.75     26.56 o 
 -15   1  11       40.57       58.37      8.33 o 
 -13   1  11       76.97       61.25      8.38 o 
 -11   1  11      314.13      315.18     13.39 o 
  -9   1  11      195.05      201.28     10.69 o 
  -7   1  11      216.62      253.35     10.74 o 
  -5   1  11     1055.81     1093.22     39.41 o 
  -3   1  11        0.76        6.44     23.71 o 
  -1   1  11       65.20       48.93     26.36 o 
   1   1  11      540.94      622.30     26.40 o 
   3   1  11        1.18       33.31     22.96 o 
   5   1  11      815.39      757.72     31.61 o 
   7   1  11       26.13       13.98      7.89 o 
   9   1  11       79.35      115.59      8.42 o 
  11   1  11        0.84      -16.42     26.70 o 
  13   1  11      121.46       93.17      8.60 o 
  15   1  11       62.54       52.11     30.05 o 
  17   1  11      115.91      150.83      9.92 o 
  19   1  11        3.02       12.51     31.48 o 
 -22   2  11      208.09      200.70     10.85 o 
 -20   2  11       23.51       42.78     29.67 o 
 -18   2  11        0.81       26.37     29.70 o 
 -16   2  11        0.02       22.15     27.59 o 
 -14   2  11      634.82      632.74     26.42 o 
 -12   2  11       78.73       95.82      8.33 o 
 -10   2  11      156.84      162.11      8.37 o 
  -8   2  11      189.08      203.25      8.57 o 
  -6   2  11      241.50      277.75     13.18 o 
  -4   2  11      950.02      958.08     39.11 o 
  -2   2  11      692.52      646.13     29.37 o 
   0   2  11      157.08      139.99      7.76 o 
   2   2  11      687.84      707.90     29.23 o 
   4   2  11     1656.14     1554.07     47.02 o 
   6   2  11       13.01       -5.13     26.96 o 
   8   2  11      257.50      248.57      9.40 o 
  10   2  11      353.81      299.09     13.01 o 
  12   2  11      585.19      617.86     24.37 o 
  14   2  11      355.07      347.75     13.41 o 
  16   2  11       13.62       20.92     30.78 o 
  18   2  11      165.82      174.57     10.19 o 
 -21   3  11       31.35       62.90     33.97 o 
 -19   3  11      231.60      181.84     10.34 o 
 -17   3  11        0.56      -25.15     31.57 o 
 -15   3  11      366.98      356.30     13.69 o 
 -13   3  11       83.52       44.70     28.92 o 
 -11   3  11      302.69      281.38     11.74 o 
  -9   3  11      829.64      835.72     30.05 o 
  -7   3  11       74.28       87.29      8.10 o 
  -5   3  11     1084.82     1100.66     43.74 o 
  -3   3  11        9.48       -2.97     26.89 o 
  -1   3  11       90.09       95.70      7.79 o 
   1   3  11     1011.62      871.50     37.70 o 
   3   3  11      265.63      230.99     10.47 o 
   5   3  11      937.16      913.23     39.00 o 
   7   3  11      141.10      122.12      8.43 o 
   9   3  11       58.27       52.84      8.18 o 
  11   3  11       88.97       52.03     29.61 o 
  13   3  11       21.06       17.32     29.64 o 
  15   3  11        3.69       18.34     29.94 o 
  17   3  11      169.49      171.87     10.46 o 
 -20   4  11       18.82       26.81     31.84 o 
 -18   4  11      219.72      227.91     10.71 o 
 -16   4  11       12.59       23.06     31.19 o 
 -14   4  11        0.97       14.46     27.66 o 
 -12   4  11       14.44        5.74     26.77 o 
 -10   4  11      369.63      397.59     15.95 o 
  -8   4  11      205.73      168.90      8.69 o 
  -6   4  11        0.21       15.15     26.16 o 
  -4   4  11       10.77        8.57     24.32 o 
  -2   4  11      844.52      907.97     34.62 o 
   0   4  11      214.16      270.86     11.95 o 
   2   4  11      713.70      627.34     26.03 o 
   4   4  11      217.98      172.96      8.73 o 
   6   4  11      164.38      182.67      8.81 o 
   8   4  11      114.81      130.30      8.68 o 
  10   4  11      297.76      299.12     12.27 o 
  12   4  11      187.29      188.85      9.43 o 
  14   4  11       72.35       74.51      9.37 o 
  16   4  11       22.21       18.63      9.31 o 
 -17   5  11        3.59       -3.83      9.45 o 
 -15   5  11      140.75      130.74      9.97 o 
 -13   5  11      102.08       96.72      9.43 o 
 -11   5  11       70.24       89.00      8.83 o 
  -9   5  11      986.11      915.68     36.22 o 
  -7   5  11      106.84      116.53      8.89 o 
  -5   5  11       68.05       63.72      8.43 o 
  -3   5  11      434.37      453.94     19.25 o 
  -1   5  11        0.09      -30.27     30.27 o 
   1   5  11      189.81      169.81     11.35 o 
   3   5  11      122.73      111.50      8.85 o 
   5   5  11      410.69      421.85     16.99 o 
   7   5  11        2.96      -27.98     27.98 o 
   9   5  11       10.67      -10.00     29.92 o 
  11   5  11       37.92      -20.80     31.87 o 
  13   5  11       57.85       61.20      9.48 o 
  15   5  11       35.96       29.80     32.05 o 
 -14   6  11        0.12       26.01     31.88 o 
 -12   6  11       31.19       31.98     32.97 o 
 -10   6  11        0.62      -20.68     30.10 o 
  -8   6  11       29.58       56.55     31.27 o 
  -6   6  11        0.08        0.00     30.09 o 
  -4   6  11       58.08       82.17      8.90 o 
  -2   6  11      173.85      148.86      9.17 o 
   0   6  11      130.35       94.67      9.04 o 
   2   6  11      117.81      134.02      9.37 o 
   4   6  11       65.20      101.46      9.12 o 
   6   6  11        0.03        5.16     29.68 o 
   8   6  11       70.48       31.61     31.41 o 
  10   6  11       97.53      105.73      9.66 o 
  12   6  11        5.84       -8.41     33.04 o 
 -11   7  11       73.58       58.10     10.15 o 
  -9   7  11      364.28      322.20     15.54 o 
  -7   7  11        6.33      -17.84     33.97 o 
  -5   7  11        2.74       -9.48     31.87 o 
  -3   7  11      161.88      160.35     10.08 o 
  -1   7  11       39.80       -6.60     31.48 o 
   1   7  11      190.49      212.69     10.36 o 
   3   7  11        7.28      -33.35     33.35 o 
   5   7  11       23.81       41.96     32.11 o 
   7   7  11       43.05       29.15     31.80 o 
 -20   0  12      126.91       38.84     36.51 o 
 -18   0  12        0.02       13.27     32.34 o 
 -16   0  12      280.08      259.16     10.54 o 
 -14   0  12      125.81      121.34      9.15 o 
 -12   0  12       33.57       29.75      8.22 o 
 -10   0  12      405.74      429.91     19.14 o 
  -8   0  12      288.56      276.08      9.54 o 
  -6   0  12      893.12      835.56     33.10 o 
  -4   0  12       67.37       46.03     28.32 o 
  -2   0  12      144.95      180.06      8.53 o 
   0   0  12        1.94       39.49     25.59 o 
   2   0  12      182.25      183.04      8.72 o 
   4   0  12      687.61      680.64     27.54 o 
   6   0  12        1.04      -14.19     27.25 o 
   8   0  12      339.90      296.81     12.97 o 
  10   0  12       36.17      -28.06     30.07 o 
  12   0  12      506.97      646.32     24.90 o 
  14   0  12       26.78       17.01     30.82 o 
  16   0  12       34.95       32.80     32.06 o 
 -19   1  12      287.85      269.99     11.14 o 
 -17   1  12        4.85      -13.08     31.91 o 
 -15   1  12      242.45      208.94     10.06 o 
 -13   1  12        4.07       44.00     24.79 o 
 -11   1  12       46.36       39.16      8.02 o 
  -9   1  12      383.26      406.26     15.89 o 
  -7   1  12       25.86       29.07      7.91 o 
  -5   1  12      597.73      627.35     26.43 o 
  -3   1  12       11.27       44.55     26.46 o 
  -1   1  12      712.53      744.14     31.64 o 
   1   1  12      537.35      527.56     23.95 o 
   3   1  12      466.92      530.08     21.51 o 
   5   1  12        0.04       28.21     25.94 o 
   7   1  12       30.12      -12.38     30.25 o 
   9   1  12      269.52      264.53     10.70 o 
  11   1  12       21.73       16.90     28.72 o 
  13   1  12      207.28      245.57     12.28 o 
  15   1  12        7.59       -6.80     32.74 o 
  17   1  12      370.35      443.01     15.39 o 
 -20   2  12      266.18      236.04     11.58 o 
 -18   2  12      105.19      129.43     10.03 o 
 -16   2  12       12.15      -32.37     32.37 o 
 -14   2  12       48.83       57.21      8.48 o 
 -12   2  12      168.10      157.87      8.99 o 
 -10   2  12      523.16      501.04     20.18 o 
  -8   2  12      300.27      334.32     11.14 o 
  -6   2  12      355.83      331.13     14.57 o 
  -4   2  12      191.38      172.35      8.72 o 
  -2   2  12      471.87      442.08     20.93 o 
   0   2  12        8.71      -28.87     28.87 o 
   2   2  12      185.66      206.62      9.77 o 
   4   2  12      148.96      135.16      8.65 o 
   6   2  12       92.72       31.51     29.18 o 
   8   2  12      282.64      275.36     13.87 o 
  10   2  12        0.16      -28.24     28.24 o 
  12   2  12      230.03      251.56     11.96 o 
  14   2  12       52.64       84.41      9.54 o 
  16   2  12        9.99      -33.20     33.20 o 
 -19   3  12      122.29      118.72     10.54 o 
 -17   3  12       25.22       24.50     31.72 o 
 -15   3  12      142.98      110.12      9.79 o 
 -13   3  12       68.66       60.50      8.85 o 
 -11   3  12        1.89        3.50     29.48 o 
  -9   3  12       89.92       86.56      8.77 o 
  -7   3  12      272.13      288.63     12.20 o 
  -5   3  12      701.07      711.49     26.76 o 
  -3   3  12        2.74       37.28     27.31 o 
  -1   3  12       21.31       47.19     25.84 o 
   1   3  12       49.73       46.54     27.54 o 
   3   3  12       83.31      116.23      8.49 o 
   5   3  12        7.58      -12.75     28.01 o 
   7   3  12        0.01      -11.70     27.91 o 
   9   3  12       23.95      -29.54     29.54 o 
  11   3  12      105.00      141.93      9.72 o 
  13   3  12       15.59       12.20     32.27 o 
  15   3  12      138.09      169.86     10.61 o 
 -16   4  12      103.41       97.52     10.18 o 
 -14   4  12        5.96      -33.02     33.02 o 
 -12   4  12       10.55       17.88     29.03 o 
 -10   4  12      100.80      107.86      9.16 o 
  -8   4  12      201.98      182.76      9.49 o 
  -6   4  12        0.44        1.12     27.83 o 
  -4   4  12        9.50       27.30     26.31 o 
  -2   4  12       11.22      -29.62     29.62 o 
   0   4  12      100.23      110.56      8.65 o 
   2   4  12        2.10       16.13     27.44 o 
   4   4  12        0.16       22.31     26.88 o 
   6   4  12       22.54       25.31     30.81 o 
   8   4  12        1.43       49.55     29.39 o 
  10   4  12       23.19       -5.25     30.68 o 
  12   4  12        0.34        1.99      9.11 o 
  14   4  12      137.78      143.70     10.31 o 
 -15   5  12       22.37       19.49     10.04 o 
 -13   5  12        6.85       -8.12     32.41 o 
 -11   5  12      302.32      322.95     14.24 o 
  -9   5  12        2.14       -6.46     31.29 o 
  -7   5  12     1038.05     1027.60     41.71 o 
  -5   5  12       11.06       28.56     28.89 o 
  -3   5  12       36.25       37.60      8.84 o 
  -1   5  12      184.31      178.27      9.77 o 
   1   5  12        1.43       16.12     27.02 o 
   3   5  12      841.29      816.81     30.14 o 
   5   5  12       24.66       46.31     30.50 o 
   7   5  12        0.16       -6.82      9.00 o 
   9   5  12       42.98        6.82     31.80 o 
  11   5  12      133.26      154.90     10.21 o 
 -10   6  12       16.38       19.24     31.89 o 
  -8   6  12       38.73       21.80     35.24 o 
  -6   6  12       88.28       82.04      9.42 o 
  -4   6  12       12.56      -27.90     34.23 o 
  -2   6  12      373.54      360.94     13.27 o 
   0   6  12      166.93      164.93     10.23 o 
   2   6  12       31.00       29.27      9.45 o 
   4   6  12       50.81       16.33     33.98 o 
   6   6  12      119.97      143.53     10.05 o 
   8   6  12      170.73      189.14     10.79 o 
  -3   7  12       48.28       50.33      9.96 o 
  -1   7  12      134.15      121.38     10.63 o 
 -17   1  13       28.39      -19.56     33.25 o 
 -15   1  13        5.24       10.86     30.05 o 
 -13   1  13        4.24      -14.29     32.57 o 
 -11   1  13       35.41       24.57      8.81 o 
  -9   1  13      258.44      283.36     11.61 o 
  -7   1  13       44.00       61.42      8.18 o 
  -5   1  13       42.35       49.54      8.36 o 
  -3   1  13      113.96       95.52      8.59 o 
  -1   1  13        0.87        2.33     27.61 o 
   1   1  13      137.66      173.59      9.01 o 
   3   1  13       10.68       18.65     28.34 o 
   5   1  13        0.80       27.51     27.30 o 
   7   1  13        0.05      -15.13     29.67 o 
   9   1  13        9.51       -2.61     30.24 o 
  11   1  13       77.13       89.82     10.23 o 
  13   1  13       80.99       19.43     34.06 o 
 -16   2  13       93.77       59.38     32.51 o 
 -14   2  13        0.02       16.16     32.59 o 
 -12   2  13      198.10      205.46      9.98 o 
 -10   2  13       28.82       43.80     30.15 o 
  -8   2  13       28.38       21.52     27.85 o 
  -6   2  13       23.34        4.68     28.17 o 
  -4   2  13      147.99      164.26      9.12 o 
  -2   2  13       37.42       33.54     29.04 o 
   0   2  13       40.39       65.17      8.37 o 
   2   2  13      301.59      267.72      9.98 o 
   4   2  13      121.44      162.87      9.33 o 
   6   2  13       36.54       12.61     30.68 o 
   8   2  13        0.13      -32.58     33.32 o 
  10   2  13       84.61       85.68      9.56 o 
  12   2  13       60.26       56.68     31.88 o 
 -15   3  13       30.14        8.34     34.60 o 
 -13   3  13       23.21       25.77     31.84 o 
 -11   3  13      281.28      288.81     13.99 o 
  -9   3  13       47.74       26.85     30.08 o 
  -7   3  13      239.41      210.31      9.90 o 
  -5   3  13      107.55       90.46      8.97 o 
  -3   3  13      642.38      692.29     26.88 o 
  -1   3  13      366.41      360.94     14.76 o 
   1   3  13      264.50      221.96     12.73 o 
   3   3  13      185.18      162.49      9.82 o 
   5   3  13       49.24       47.45     28.24 o 
   7   3  13      396.00      421.80     19.03 o 
   9   3  13      152.71       66.73     36.76 o 
  11   3  13      305.62      322.28     14.73 o 
 -12   4  13      141.47      142.52     10.23 o 
 -10   4  13       91.60       86.34      9.56 o 
  -8   4  13       14.48       15.03      9.23 o 
  -6   4  13      430.20      472.92     19.80 o 
  -4   4  13       30.85       20.66      9.17 o 
  -2   4  13       12.25      -15.39     29.79 o 
   0   4  13      200.04      165.65      9.99 o 
   2   4  13      472.99      487.05     19.86 o 
   4   4  13        3.03        6.56     31.15 o 
   6   4  13      165.79      163.58     10.48 o 
   8   4  13       45.25       51.99     30.81 o 
  10   4  13       31.36       34.03     34.03 o 
  -9   5  13       55.47       26.24     32.37 o 
  -7   5  13      170.63      159.99     10.29 o 
  -5   5  13        1.17       -8.19     33.21 o 
  -3   5  13       85.66       85.69      9.84 o 
  -1   5  13      206.00      220.19     10.50 o 
   1   5  13       33.68       47.60     30.35 o 
   3   5  13       80.05      100.11      9.53 o 
   5   5  13       99.16       98.80     10.00 o 
 -14   0  14        0.33        4.28     34.12 o 
 -12   0  14      802.37      712.05     32.07 o 
 -10   0  14      107.10      100.61      9.99 o 
  -8   0  14      217.53      223.73     10.74 o 
  -6   0  14        3.05       22.37     32.59 o 
  -4   0  14        1.31      -18.30     33.30 o 
  -2   0  14      623.72      630.07     22.89 o 
   0   0  14      553.53      625.29     26.91 o 
   2   0  14      105.37      125.26     10.15 o 
   4   0  14      106.81      130.89     10.14 o 
   6   0  14      273.08      291.54     12.54 o 
   8   0  14        7.25      -33.76     33.76 o 
  10   0  14     1454.17     1464.54     59.09 o 
 -13   1  14      238.77      239.27     11.10 o 
 -11   1  14      141.98      163.06     10.52 o 
  -9   1  14       27.27       28.02     31.79 o 
  -7   1  14      564.76      539.96     22.41 o 
  -5   1  14      493.50      509.68     18.48 o 
  -3   1  14      241.49      238.10     10.53 o 
  -1   1  14       50.64       46.74     32.99 o 
   1   1  14      547.24      544.48     21.33 o 
   3   1  14      455.69      517.83     21.15 o 
   5   1  14      187.02      200.02     11.46 o 
   7   1  14      258.87      253.13     11.12 o 
   9   1  14        0.62       11.25     32.47 o 
 -12   2  14      255.23      243.45     11.04 o 
 -10   2  14       53.78       59.04      9.58 o 
  -8   2  14       90.76       94.51      9.97 o 
  -6   2  14       44.77       48.95     29.79 o 
  -4   2  14       57.68       49.54      9.21 o 
  -2   2  14       77.01       86.07      9.56 o 
   0   2  14       66.19       34.93      9.98 o 
   2   2  14       36.30       14.66     33.44 o 
   4   2  14        3.92      -33.95     33.95 o 
   6   2  14        6.82       23.17     31.32 o 
   8   2  14       22.57       24.26      9.56 o 
 -11   3  14       27.62       42.20     32.96 o 
  -9   3  14        7.88        4.09     32.15 o 
  -5   3  14        9.72        9.18      9.25 o 
  -3   3  14        3.88        4.04     31.29 o 
  -1   3  14       51.75       62.49      9.48 o 
   1   3  14        0.44        4.11     32.19 o 
   3   3  14      242.22      257.32     11.96 o 
   5   3  14       17.13      -38.46     38.46 o 
   7   3  14        4.10       18.45     33.77 o 
  -6   4  14       10.26        5.55     31.17 o 
  -4   4  14        6.97      -11.03     31.84 o 
  -2   4  14        7.40       -1.85      9.39 o 
   0   4  14       45.12       28.01      9.47 o 
   2   4  14       23.32        5.57     32.15 o 
  -7   1  15        2.28      -14.19     33.42 o 
  -5   1  15        9.37       26.71     32.37 o 
  -3   1  15      141.40      127.25     10.48 o 
  -1   1  15        9.26       21.06     33.03 o 
   1   1  15       68.28       47.94      9.98 o 
  -2   2  15        8.18        0.00     34.26 o 
                                                 
